# Supplementary material for: Prognostic significance of EGFR, AREG and EREG amplification and gene expression in muscle invasive bladder cancer
Source: Front Oncol. 2024 May 28;14:1370303. doi: 10.3389/fonc.2024.1370303 (PMC11168109; doi:10.3389/fonc.2024.1370303)
Supplement: Supplementary file 1 [file Table_1.xlsx]

## Sheet: Sheet1
Sample	BC type	Histological subtype	Metastases at time of RC	survival ≥3 months (1=yes, 0=no)	EGFR (40-∆Ct)	AREG (40-∆Ct)	EREG (40-∆Ct)	Age at RC (years)	Age (≥70 vs <70)	Tumor stage	Grading	Lymph node stage	Lymphovascular invasion (LVI)	Disease-free survival (months)	Disease-free survival censor (1=disease recurrence)	Overall-survival (months)	Overall-survival censor (1=death by any cause)	Cancer-specific survival censor (1=cancer related death)	OS Partition EGFR	OS Partition AREG	OS Partition EREG	CSS Partition EGFR	CSS Partition AREG	CSS Partition EREG	DFS Partition EGFR	DFS Partition AREG	DFS Partition EREG
1	MIBC	UC	no mets	1	36.9701			57.1	<70	2	0	0		10	1	53	0		low	high	high				low	low	low
2	MIBC	UC	no mets	1	43.1283	29.0563		71.72	≥70	2	1	0	1			44	0	0	high	high	high	high	high	high
3	MIBC	UC	no mets	1	39.8369	29.9801		72.27	≥70	3	1	1	1	127	0	180	0	0	high	high	high	high	high	high	high	high	low
4	MIBC	UC	no mets	1	38.0352	29.5666	33.4699	77.81	≥70	4	1	0	1	17	1	20	1	1	low	high	high	high	high	high	high	high	high
5	MIBC	UC	no mets	1	37.0238	30.9636	29.7517	70.38	≥70	2	1	0	0	38	0	38	1	0	low	high	high	low	high	high	low	high	high
6	MIBC	UC	no mets	1	36.3025	28.5609		65.77	<70	2	0	0	0	51	0	75	0	0	low	high	high	low	high	high	low	high	low
7	MIBC	UC	no mets	1	30.9479	25.8884	27.8402	58.98	<70	3	0	0	0	16	1	23	1	1	low	low	low	low	low	low	low	low	low
8	MIBC	UC	no mets	1	37.6544	27.0623		57.15	<70	3	1	1	1	13	0	13	1	0	low	low	high	low	low	high	high	low	low
9	MIBC	UC	no mets	1	37.2497	26.9884		67.34	<70	3	1	0	0	65	0	121	0	0	low	low	high	low	low	high	high	low	low
10	MIBC	UC	no mets	1	38.7266	31.1781	28.008	73.93	≥70	4	1	0	0	122	0	156	0	0	high	high	low	high	high	low	high	high	low
11	MIBC	UC	no mets	1	38.4194	27.1103		82.19	≥70	2	0	0	1	5	1	10	1		low	low	high				high	low	low
12	MIBC	UC	no mets	1	37.7742	29.7105	33.4898	57.35	<70	3	1	0	1	128	0	154	0	0	low	high	high	high	high	high	high	high	high
13	MIBC	UC	no mets	1	42.8646	28.319	27.6116	64.94	<70	3	1	0	1	2	1	6	1	1	high	low	low	high	low	low	high	low	low
14	MIBC	UC	no mets	1	39.5362	29.1956	28.3594	83.57	≥70	3	1	1	1	5	1	5	1	1	high	high	low	high	high	low	high	high	low
15	MIBC	UC	no mets	0	36.7575	26.5671	27.4588	87.02	≥70	4	1	1	1	2	0	2	1	0
16	MIBC	UC	no mets	1	35.5109	25.1471	23.8956	57.45	<70	4	1	1	1		1	17	1	1	low	low	low	low	low	low
17	MIBC	UC	no mets	1	35.9753	27.4498	29.8797	80.5	≥70	3	1	0	0	9	0	9	1	0	low	low	high	low	low	high	low	low	high
18	MIBC	UC	no mets	1	37.2834	26.9474		80.59	≥70	4	1	1	1	17	1	21	1	1	low	low	high	low	low	high	high	low	low
19	MIBC	UC	no mets	0	37.1365	28.0912	27.2268	75.02	≥70	3	1	.	0	0	0	0	1	0
20	MIBC	UC	no mets	1	37.294	26.0127		60.33	<70	4	1	0	0	4	1	13	1	1	low	low	high	low	low	high	high	low	low
21	MIBC	UC	no mets	1	36.8623	29.6801	29.1502	70.3	≥70	2	1	0	0	114	0	148	0	0	low	high	high	low	high	high	low	high	high
22	MIBC	UC	no mets	1	37.2939	26.0023		77.94	≥70	2	1	0	1	21	1	25	1	1	low	low	high	low	low	high	high	low	low
23	MIBC	UC	no mets	1	39.7487	29.5126	31.0134	71.69	≥70	3	1	0	0	36	0	36	0	0	high	high	high	high	high	high	high	high	high
24	MIBC	UC	no mets	1	36.9151	29.1663	30.2472	68.16	<70	2	0	0	1	38	0	146	0	0	low	high	high	low	high	high	low	high	high
25	MIBC	UC	no mets	1	38.3486	29.1242	31.2889	78.36	≥70	3	1	0	1	5	1	21	1	1	low	high	high	high	high	high	high	high	high
26	MIBC	UC	no mets	1		27.0946	28.4728	72.79	≥70	3	1	0	0			7	1	0	low	low	low	high	low	low
27	MIBC	UC	no mets	1	36.63			71.25	≥70	3	1	0	0	2	1	123	1	0	low	high	high	low	high	high	low	low	low
28	MIBC	UC	no mets	1	36.9896	31.8997	31.9361	86.51	≥70	4	1	0	1	85	0	85	1	0	low	high	high	low	high	high	low	high	high
29	MIBC	UC	no mets	1	36.2678	29.0468	28.4307	74.78	≥70	2	0	0	0	115	0	145	0	0	low	high	low	low	high	low	low	high	low
30	MIBC	UC	no mets	1				50.85	<70	2	1	1	1	3	1	153	0	0	low	high	high	high	high	high	high	low	low
31	MIBC	UC	no mets	1	38.2096	30.6124		77.18	≥70	3	1	0	1	10	1	14	0	0	low	high	high	high	high	high	high	high	low
32	MIBC	UC	no mets	1	37.5842	27.0598	29.9506	66.12	<70	3	0	1	1	2	1	5	1	1	low	low	high	low	low	high	high	low	high
33	MIBC	UC	no mets	1	37.17	27.445	31.3037	68.35	<70	4	1	1	1			6	1		low	low	high
34	MIBC	UC	no mets	1	36.7966	30.6037	32.1381	69.65	<70	4	1	1	1	11	1	12	1	1	low	high	high	low	high	high	low	high	high
35	MIBC	UC	no mets	1	37.6132	27.9491	27.8873	62.87	<70	3	1	1	1	5	1	11	1	1	low	low	low	low	low	low	high	low	low
36	MIBC	UC	no mets	1	37.0077	29.392	26.6646	79.41	≥70	3	1	0	0			16	0	0	low	high	low	low	high	low
37	MIBC	UC	no mets	1	39.3856	30.3725	27.9885	78.03	≥70	3	0	0	1			7	1	1	high	high	low	high	high	low
38	MIBC	UC	no mets	1	37.1515	27.0451		72.47	≥70	3	1	0	1			15	1		low	low	high
39	MIBC	UC	no mets	1	36.1122	28.7096	29.6285	77.27	≥70	2	0	.	1	53	0	54	1		low	high	high				low	high	high
40	MIBC	UC	no mets	1	39.6444	30.773	31.8535	67.9	<70	3	1	0	0	65	0	65	0	0	high	high	high	high	high	high	high	high	high
41	MIBC	UC	no mets	1	37.7615	29.0618	31.5063	79.65	≥70	3	1	0	1	8	1	9	1	1	low	high	high	low	high	high	high	high	high
42	MIBC	UC	no mets	1	37.6608	28.7329	29.8018	69.12	<70	2	1	0	0	117	0	151	0	0	low	high	high	low	high	high	high	high	high
43	MIBC	UC	no mets	1	36.4105	30.1702		79.96	≥70	2	1	0	0	100	0	131	1	0	low	high	high	low	high	high	low	high	low
44	MIBC	UC	no mets	1	38.4933	30.0005	31.4271	82.88	≥70	2	1	0	0	17	0	82	1	0	high	high	high	high	high	high	high	high	high
45	MIBC	UC	no mets	1	39.9062	30.068	30.9009	64.21	<70	3	1	1	1			3	1	0	high	high	high	high	high	high
46	MIBC	UC	no mets	1		30.8365	32.239	63.71	<70	2	0	1	1	12	1	26	1		low	high	high				high	high	high
47	MIBC	UC	no mets	1	37.8716	30.4075	29.9382	82.12	≥70	3	1	0	0	77	0	77	1	0	low	high	high	high	high	high	high	high	high
48	MIBC	UC	no mets	1	38.2107	29.9083	29.6727	81.27	≥70	3	1	1	1	6	1	10	1	1	low	high	high	high	high	high	high	high	high
49	MIBC	UC	no mets	1	38.9849	28.7264	28.7174	80.28	≥70	3	1	0	0	29	1	30	1	1	high	high	low	high	high	low	high	high	low
50	MIBC	UC	no mets	1	35.7315	30.3743	30.5992	49.67	<70	3	1	0	1	5	1	6	1	1	low	high	high	low	high	high	low	high	high
51	MIBC	UC	no mets	1	36.6144	29.3399	29.7341	61.19	<70	3	1	1	1	132	0	132	0	0	low	high	high	low	high	high	low	high	high
52	MIBC	UC	no mets	1	37.5806	30.3392		66.5	<70	3	1	0	0	15	0	131	0	0	low	high	high	low	high	high	high	high	low
53	MIBC	UC	no mets	1	35.9978	28.1128	29.7945	87.76	≥70	2	0	0	0		1	20	1	1	low	low	high	low	low	high
54	MIBC	UC	no mets	1		32.1465	31.6165	71.23	≥70	3	1	0	0	3	1	12	1	1	low	high	high	high	high	high	high	high	high
55	MIBC	UC	no mets	1	38.2252	28.7737	28.3235	87.42	≥70	3	1	0		7	1	13	1	0	low	high	low	high	high	low	high	high	low
56	MIBC	UC	no mets	1	37.347	31.7701	33.0588	73.45	≥70	2	1	0	1	9	1	9	1	1	low	high	high	low	high	high	high	high	high
57	MIBC	UC	no mets	1	36.8431	30.194	31.923	62.07	<70	2	1	0	0			141	0	0	low	high	high	low	high	high
58	MIBC	UC	no mets	1	36.9074	27.8457	34.0118	70.95	≥70	4	1	1				8	1		low	low	high
59	MIBC	UC	no mets	1	37.3857	27.6893		66.15	<70	3	1	1	1	5	1	8	1	1	low	low	high	low	low	high	high	low	low
60	MIBC	UC	no mets	1	37.721	30.6741	31.0077	45.98	<70	4	1	1	1			6	1	1	low	high	high	low	high	high
61	MIBC	UC	no mets	1	36.5303	27.8964	25.4363	74.95	≥70	3	1	0	0	9	1	20	1		low	low	low				low	low	low
62	MIBC	UC	no mets	1	40.7571	30.6337	28.8721	63.43	<70	3	1	0	0	131	0	132	1	0	high	high	high	high	high	high	high	high	high
63	MIBC	UC	no mets	1	37.5771	29.7874	27.0031	76.62	≥70	2	0	0	0	8	1	35	1	1	low	high	low	low	high	low	high	high	low
64	MIBC	UC	no mets	1	37.2785	30.0144	30.683	57.36	<70	3	0	0	0	9	1	12	1	1	low	high	high	low	high	high	high	high	high
65	MIBC	UC	no mets	1	38.7241	31.2254	33.7688	74.92	≥70	4	1	0	0	116	0	123	0	0	high	high	high	high	high	high	high	high	high
66	MIBC	UC	no mets	1	37.0754	29.8895	28.0795	76.64	≥70	3	1	0	0	44	0	122	0	0	low	high	low	low	high	low	low	high	low
67	MIBC	UC	no mets	1	37.4932	30.3522	31.0488	75.89	≥70	3	1	0	0	25	1	54	1		low	high	high				high	high	high
68	MIBC	UC	no mets	1	37.5396			56.3	<70	2	1	0	0	41	0	41	0	0	low	high	high	low	high	high	high	low	low
69	MIBC	UC	no mets	1	38.2019	28.382		85.35	≥70	3	0	0	0	9	0	9	1	0	low	low	high	high	high	high	high	high	low
70	MIBC	UC	no mets	1	38.2965	29.5054		72.24	≥70	3	0	0	1	33	1	33	1	1	low	high	high	high	high	high	high	high	low
71	MIBC	UC	no mets	1	37.4348	24.3335		75.06	≥70	2	1	0	0	53	0	88	0	0	low	low	high	low	low	high	high	low	low
72	MIBC	UC	no mets	1	37.4556	31.1365	28.7305	47.27	<70	2	1	1	1	15	0	119	0	0	low	high	high	low	high	high	high	high	high
73	MIBC	UC	no mets	1	37.4604	27.1381	26.8719	62.33	<70	3	1	0	0	33	0	58	1		low	low	low				high	low	low
74	MIBC	UC	no mets	1	38.0206	30.2204	31.7311	72.8	≥70	2	1	0	0	86	0	118	0	0	low	high	high	high	high	high	high	high	high
75	MIBC	UC	no mets	1	38.2373	29.1424	29.4149	63.97	<70	3	0	0	0	85	0	118	0	0	low	high	high	high	high	high	high	high	high
76	MIBC	UC	no mets	0		30.1999	28.436	83.36	≥70	3	1	.	1			0	1
77	MIBC	UC	no mets	0		28.0995		60.25	<70	4	1	.	1			2	1
78	MIBC	UC	no mets	1	37.6025	30.0115	24.8406	58.72	<70	3	0	1	1	7	1	11	1	1	low	high	low	low	high	low	high	high	low
79	MIBC	UC	no mets	1	38.4613	28.8406	28.8304	57.67	<70	2	0	0	0	46	0	122	0	0	high	high	high	high	high	high	high	high	high
80	MIBC	UC	no mets	1	36.8172	27.2088		74.41	≥70	3	0	0	0	27	1	41	1	1	low	low	high	low	low	high	low	low	low
81	MIBC	UC	no mets	1	37.3401	30.6218	32.2389	40.31	<70	2	1	0	0	0	0	127	0	0	low	high	high	low	high	high	high	high	high
82	MIBC	UC	no mets	1	39.1988	26.6021	28.1786	77.02	≥70	2	0	0	0	63	1	80	1	1	high	low	low	high	low	low	high	low	low
83	MIBC	UC	no mets	1	38.0384	30.8935		69.68	<70	3	1	1	1	6	0	76	1	0	low	high	high	high	high	high	high	high	low
84	MIBC	UC	no mets	1	39.4361	27.8605	26.8692	73.47	≥70	3	1	0	0	51	0	107	1	0	high	low	low	high	low	low	high	low	low
85	MIBC	UC	no mets	1	37.6521	28.9156	29.3101	77.5	≥70	3	1	0	1	13	1	26	1	1	low	high	high	low	high	high	high	high	high
86	MIBC	UC	no mets	0	38.9057	30.6061	33.3064	77.82	≥70	3	1	0	0	2	0	2	0	0
87	MIBC	UC	no mets	1	36.8791	31.0982	29.823	75.87	≥70	3	1	0	1	45	1	50	1	1	low	high	high	low	high	high	low	high	high
88	MIBC	UC	no mets	1	37.5888	31.0452	32.8785	76.25	≥70	3	1	0	0	4	0	108	1	0	low	high	high	low	high	high	high	high	high
89	MIBC	UC	no mets	1	37.1505	30.5541	31.2553	64.16	<70	3	1	0	0	96	0	129	0	0	low	high	high	low	high	high	low	high	high
90	MIBC	UC	no mets	1	38.793	29.7889	31.0514	60.17	<70	3	0	0	0	0	0	111	0	0	high	high	high	high	high	high	high	high	high
91	MIBC	UC	no mets	1	38.9715	30.7468	29.5347	83.39	≥70	3	1	0	1	2	1	3	1	0	high	high	high	high	high	high	high	high	high
92	MIBC	UC	no mets	0	38.068	27.9653	27.9786	70.37	≥70	4	1	1	1		1	34	1	1
93	MIBC	UC	no mets	1	37.8079	28.3248	26.9837	77.83	≥70	4	1	1	1		1	8	1	0	low	low	low	high	high	low
94	MIBC	UC	no mets	1	37.1904	30.9853		53.55	<70	3	1	0	1	2	1	5	1	1	low	high	high	low	high	high	high	high	low
95	MIBC	UC	no mets	1	36.9425	30.1402		69.14	<70	4	1	0	0			19	1	0	low	high	high	low	high	high
96	MIBC	UC	no mets	1	38.4545	29.9332	32.8187	73.87	≥70	4	1	0	1			86	0	0	high	high	high	high	high	high
97	MIBC	UC	no mets	1	36.7615	30.6598	30.6413	57.63	<70	2	1	0	0	83	0	116	0	0	low	high	high	low	high	high	low	high	high
98	MIBC	UC	no mets	1	37.5414	28.5714	31.6992	83.28	≥70	2	1	0	0	59	0	59	0	0	low	high	high	low	high	high	high	high	high
99	MIBC	UC	no mets	1	36.5729	28.7252		71.43	≥70	3	1	0	1			116	0	0	low	high	high	low	high	high
100	MIBC	UC	no mets	1	34.971	30.6131	32.7013	81.87	≥70	3	1	0	1	1	0	74	1	0	low	high	high	low	high	high	low	high	high
