# Supplementary material for: Prognostic significance of EGFR, AREG and EREG amplification and gene expression in muscle invasive bladder cancer
Source: Front Oncol. 2024 May 28;14:1370303. doi: 10.3389/fonc.2024.1370303 (PMC11168109; doi:10.3389/fonc.2024.1370303)
Supplement: Supplementary file 2 [file Table_2.xlsx]

## Sheet: Sheet1
	Type BC	FU OS	FU DFS	EGFR	AREG	EREG	Tumor stage	Tumor stage (T2 vs. T3/4)	Lymph node metastases	Diagnosis age	Angiolymphatic invasion	Disease Free (Months)	DFS Zensor (1=DF)	Histologic Grading	Overall Survival (Months)	OS Zensor (1=Living)	Gender	Age (years)	K ras mutation status	Molecular subtype (basal vs non-basal)	EGFR copy number	EGFR OS Partition	AREG OS Partition	EREG OS Partition	EGFR DFS Partition	AREG DFS Partition	EREG DFS Partition
1	MIBC	≥ 3 months	≥ 3 months	10.13	8.811	6.088	T3/4	T3	N+	66	[Not Reported]	11.27	0	High Grade	11.96	0	Male	<70	no	nicht Basal	not	high	high	high	high	high	high
2	MIBC	≥ 3 months	≥ 3 months	9.699	6.196	2.495	T3/4	T3	N0	69	YES	94.81	1	High Grade	94.81	1	Male	<70	no	nicht Basal	not	high	low	low	high	low	low
3	MIBC	≥ 3 months	≥ 3 months	9.706	4.811	9.4	T3/4	T3	N0	59	YES	101.38	0	High Grade	104.57	0	Female	<70	no	nicht Basal	not	high	low	high	high	low	high
4	MIBC	≥ 3 months	≥ 3 months	9.987	8.632	4.978	T2	T2	N0	83	NO	108.87	1	High Grade	108.87	1	Male	≥70	no	nicht Basal	not	high	high	high	high	high	high
5	MIBC	≥ 3 months	< 3 months	9.849	7.324	7.06	T3/4	T3	N0	67	NO	2.79	0	High Grade	8.34	0	Female	<70	no	nicht Basal	not	high	high	high
6	MIBC	≥ 3 months	≥ 3 months	10.79	3.197	4.475	T3/4	T3	N0	65	NO	16.26	1	High Grade	16.26	1	Male	<70	no	nicht Basal	not	high	low	high	high	low	high
7	MIBC	≥ 3 months	< 3 months	9.048	9.696	5.918	T3/4	T3	N0	65	YES			High Grade	44.91	0	Male	<70	no	nicht Basal	not	low	high	high
8	MIBC	≥ 3 months	≥ 3 months	9.369	5.041	2.935	T2	T2	N0	64	YES	16.82	1	High Grade	16.82	1	Male	<70	no	Basal	not	high	low	low	high	low	low
9	MIBC	≥ 3 months	< 3 months	9.596	7.327	4.945	T3/4	T3	NX	79	NO			High Grade	16.75	0	Male	≥70	no	nicht Basal	not	high	high	high
10	MIBC	≥ 3 months	≥ 3 months	5.55	7.081	6.698	T3/4	T4	N0	73	YES	11.6	0	High Grade	17.15	0	Male	≥70	no	nicht Basal	not	low	high	high	low	low	high
11	MIBC	≥ 3 months	< 3 months	7.743	6.851	8.898	T3/4	T4	N0	66	NO			High Grade	34.95	0	Male	<70	no	Basal	not	low	high	high
12	MIBC	≥ 3 months	≥ 3 months	9.008	10.18	3.947	T2	T2	N0	55	NO	24.97	0	High Grade	27.6	1	Male	<70	no	nicht Basal	not	low	high	high	low	high	low
13	MIBC	≥ 3 months	≥ 3 months	9.276	8.448	1.249	T2	T2	N0	60	NO	50	1	High Grade	50	1	Male	<70	no	nicht Basal	not	low	high	low	high	high	low
14	MIBC	< 3 months	< 3 months	9.518	9.239	7.462	T2	T2	N0	73	NO			High Grade	0.62	0	Male	≥70	yes	Basal	not
15	MIBC	≥ 3 months	< 3 months	10.56	11.02	10.32	T2	T2	N0	80	NO			High Grade	41.72	0	Male	≥70	no	Basal	not	high	high	high
16	MIBC	≥ 3 months	≥ 3 months	11.54	7.769	4.53	T2	T2	N+	59	NO	37.78	0	High Grade	51.12	0	Male	<70	no	nicht Basal	not	high	high	high	high	low	high
17	MIBC	≥ 3 months	≥ 3 months	8.779	9.165	2.926	T2	T2	N0	52	NO	66.49	1	High Grade	66.49	1	Male	<70	no	Basal	not	low	high	low	low	high	low
18	MIBC	≥ 3 months	≥ 3 months	9.192	10.75	9.923	T3/4	T3	N+	61	YES	15.11	1	High Grade	15.11	1	Male	<70	no	Basal	not	low	high	high	high	high	high
19	MIBC	≥ 3 months	≥ 3 months	13.79	8.424	3.421	T3/4	T3	N+	66	YES	4.47	0	High Grade	10.22	0	Male	<70	no	nicht Basal	AMP	high	high	high	high	high	low
20	MIBC	≥ 3 months	≥ 3 months	8.131	1.822	0.8836	T3/4	T4	N0	72	NO	19.09	0	High Grade	47.77	1	Male	≥70	no	nicht Basal	not	low	low	low	low	low	low
21	MIBC	≥ 3 months	≥ 3 months	8.832	4.092	1.72	T3/4	T4	N0	60	[Not Reported]	29.07	0	High Grade	33.8	1	Male	<70	no	nicht Basal	not	low	low	low	low	low	low
22	MIBC	< 3 months	< 3 months	9.941	7.186	4.781	T3/4	T4	NX	76	YES			High Grade	2.5	0	Female	≥70	no	nicht Basal	not
23	MIBC	≥ 3 months	≥ 3 months	9.654	5.828	3.284	T3/4	T4	N0	73	NO	9.07	0	High Grade	17.41	0	Female	≥70	no	nicht Basal	not	high	low	high	high	low	low
24	MIBC	≥ 3 months	≥ 3 months	7.417	3.96	6.222	T3/4	T3	N0	57	NA	7.1	0	High Grade	7.33	0	Female	<70	no	nicht Basal	not	low	low	high	low	low	high
25	MIBC	< 3 months	< 3 months	12.21	8.746	9.465	T3/4	T4	N+	65	YES			High Grade	2.66	0	Male	<70	no	nicht Basal	not
26	MIBC	≥ 3 months	≥ 3 months	5.045	8.947	1.544	T3/4	T3	N0	62	YES	3.65	0	High Grade	6.73	0	Male	<70	no	Basal	not	low	high	low	low	high	low
27	MIBC	≥ 3 months	≥ 3 months	9.093	11.2	8.328	T3/4	T4	N0	80	YES	7.95	0	High Grade	12.39	1	Female	≥70	no	nicht Basal	not	low	high	high	high	high	high
28	MIBC	≥ 3 months	< 3 months	12.57	6.96	4.791	T3/4	T4	N0	75	NA			High Grade	6.57	0	Male	≥70	no	Basal	not	high	high	high
29	MIBC	≥ 3 months	≥ 3 months	10.77	7.753	4.917	T3/4	T3	N0	70	YES	10.71	0	High Grade	13.14	0	Female	≥70	no	Basal	not	high	high	high	high	low	high
30	MIBC	≥ 3 months	≥ 3 months	12.04	4.633	4.023	T2	T2	N0	75	NO	14.19	0	High Grade	19.02	0	Male	≥70	no	Basal	AMP	high	low	high	high	low	low
31	MIBC	≥ 3 months	< 3 months	12.2	10.29	10.68	T3/4	T3	N0	72	NA			High Grade	26.12	0	Male	≥70	no	nicht Basal	not	high	high	high
32	MIBC	≥ 3 months	≥ 3 months	9.416	5.849	9.291	T3/4	T3	N0	75	NA	10.35	0	High Grade	12.16	0	Male	≥70	no	nicht Basal	not	high	low	high	high	low	high
33	MIBC	≥ 3 months	< 3 months	7.493	4.542	0	T3/4	T3	N0	81	NA			High Grade	17.87	0	Female	≥70	no	nicht Basal	not	low	low	low
34	MIBC	≥ 3 months	< 3 months	8.805	2.923	0	T3/4	T3	N+	73	NA			High Grade	19.48	0	Male	≥70	no	nicht Basal	not	low	low	low
35	MIBC	≥ 3 months	< 3 months	9.286	7.856	6.469	T3/4	T3	N+	79	NA			High Grade	5.06	0	Female	≥70	no	nicht Basal	not	high	high	high
36	MIBC	≥ 3 months	≥ 3 months	9.386	5.895	3.295	T3/4	T3	N+	63	NA	10.32	0	High Grade	14.88	0	Male	<70	no	Basal	not	high	low	high	high	low	low
37	MIBC	≥ 3 months	< 3 months	9.431	4.829	5.28	T3/4	T3	N0	70	NA			High Grade	14.95	0	Female	≥70	no	Basal	not	high	low	high
38	MIBC	≥ 3 months	< 3 months	11.64	4.039	1.513	T3/4	T4	N+	59	NA			High Grade	5.06	0	Female	<70	no	Basal	not	high	low	low
39	MIBC	≥ 3 months	< 3 months	9.367	7.908	5.791	T2	T2	N0	71	NA			High Grade	8.34	0	Male	≥70	no	nicht Basal	not	high	high	high
40	MIBC	≥ 3 months	< 3 months	11.99	11.14	13.94	T3/4	T4	N+	56	NA			High Grade	8.25	0	Male	<70	no	Basal	not	high	high	high
41	MIBC	≥ 3 months	≥ 3 months	6.9	4.58	2.435	T3/4	T3	N0	54	NO	17.15	1	High Grade	17.15	1	Male	<70	no	nicht Basal	not	low	low	low	low	low	low
42	MIBC	≥ 3 months	< 3 months	9.085	8.317	6.633	T3/4	T3	N0	73	NA			High Grade	16.16	0	Female	≥70	no	nicht Basal	not	low	high	high
43	MIBC	≥ 3 months	≥ 3 months	12.46	6.397	5.581	T3/4	T3	N+	78	YES	18.23	0	High Grade	20.47	0	Female	≥70	no	nicht Basal	not	high	low	high	high	low	high
44	MIBC	≥ 3 months	< 3 months	9.695	6.782	3.763	T3/4	T3	N+	76	YES			High Grade	4.66	0	Male	≥70	no	Basal	not	high	high	high
45	MIBC	≥ 3 months	≥ 3 months	15.3	9.511	7.447	T3/4	T3	N0	76	NO	25.92	1	High Grade	25.92	1	Male	≥70	no	Basal	AMP	high	high	high	high	high	high
46	MIBC	≥ 3 months	< 3 months	10.16	12.69	13.4	T2	T2	N0	80	NO			High Grade	9.95	0	Male	≥70			not	high	high	high
47	MIBC	≥ 3 months	≥ 3 months	10.53	8.821	8.275	T3/4	T3	N0	74	YES	36.4	1	High Grade	36.4	1	Male	≥70	no	Basal	not	high	high	high	high	high	high
48	MIBC	≥ 3 months	≥ 3 months	8.876	10.45	7.367	T3/4	T4	N+	64	YES	28.38	1	High Grade	28.38	1	Male	<70	no	nicht Basal	not	low	high	high	low	high	high
49	MIBC	≥ 3 months	< 3 months	3.713	3.587	2.856	T3/4	T3	N+	69	NA			High Grade	8.97	0	Female	<70	no	Basal	not	low	low	low
50	MIBC	< 3 months	< 3 months	10.51	9.734	8.413	T2	T2	N0	60	NA	1.94	1	High Grade	1.94	1	Male	<70	no	Basal	not
51	MIBC	< 3 months	< 3 months	12.31	9.641	11.06	T3/4	T3	N0	71	NA	2.92	1	High Grade	2.92	1	Male	≥70	no	nicht Basal	.
52	MIBC	≥ 3 months	≥ 3 months	9.977	3.184	2.226	T3/4	T3	N0	82	NA	23	1	High Grade	23	1	Female	≥70	no	nicht Basal	not	high	low	low	high	low	low
53	MIBC	< 3 months	< 3 months	11.27	8.472	9.064	T3/4	T4	N+	77	NA			High Grade	2.04	0	Male	≥70	no	nicht Basal	.
54	MIBC	≥ 3 months	≥ 3 months	8.557	8.355	5.115	T3/4	T3	N0	62	NA	9.66	0	High Grade	12.78	1	Male	<70	no	Basal	not	low	high	high	low	high	high
55	MIBC	≥ 3 months	≥ 3 months	11.71	9.167	9.754	T3/4	T3	N0	75	NA	4.37	0	High Grade	12.55	1	Female	≥70	no	nicht Basal	not	high	high	high	high	high	high
56	MIBC	≥ 3 months	≥ 3 months	8.711	3.94	1.351	T3/4	T3	N0	52	NA	13.96	1	High Grade	13.96	1	Male	<70	no	nicht Basal	not	low	low	low	low	low	low
57	MIBC	≥ 3 months	≥ 3 months	7.891	6.697	6.311	T3/4	T3	N0	34	NA	12.58	1	Low Grade	12.58	1	Male	<70	no	nicht Basal	not	low	high	high	low	low	high
58	MIBC	≥ 3 months	≥ 3 months	8.666	4.136	2.84	T2	T2	N0	48	NA	12.12	1	Low Grade	12.12	1	Male	<70	no	nicht Basal	not	low	low	low	low	low	low
59	MIBC	≥ 3 months	≥ 3 months	8.594	6.258	3.706	T2	T2	N0	75	NA	13.07	1	Low Grade	13.07	1	Male	≥70	no	nicht Basal	not	low	low	high	low	low	low
60	MIBC	≥ 3 months	≥ 3 months	7.644	7.756	6.356	T2	T2	N0	62	NA	12.16	1	Low Grade	12.16	1	Male	<70	no	nicht Basal	not	low	high	high	low	low	high
61	MIBC	≥ 3 months	≥ 3 months	8.233	7.149	2.546	T2	T2	N0	41	NA	10.94	1	Low Grade	10.94	1	Male	<70	no	nicht Basal	not	low	high	low	low	low	low
62	MIBC	≥ 3 months	≥ 3 months	6.893	6.95	3.775	T2	T2	N0	58	NA	4.57	0	Low Grade	12.65	0	Female	<70	no	nicht Basal	not	low	high	high	low	low	low
63	MIBC	≥ 3 months	≥ 3 months	9.172	6.482	3.421	T2	T2	N0	52	NA	12.45	1	High Grade	12.45	1	Male	<70	no	nicht Basal	not	low	low	high	high	low	low
64	MIBC	≥ 3 months	≥ 3 months	5.59	6.301	0.5575	T2	T2	N0	42	NA	12.09	1	Low Grade	12.09	1	Male	<70	yes	nicht Basal	not	low	low	low	low	low	low
65	MIBC	≥ 3 months	≥ 3 months	6.932	7.443	1.667	T2	T2	N0	60	NA	12.61	1	Low Grade	12.61	1	Male	<70	no	nicht Basal	not	low	high	low	low	low	low
66	MIBC	≥ 3 months	≥ 3 months	7.411	3.348	0	T2	T2	N0	55	NA	12.25	1	Low Grade	12.25	1	Male	<70	no	nicht Basal	not	low	low	low	low	low	low
67	MIBC	≥ 3 months	≥ 3 months	8.175	6.033	4.805	T2	T2	N0	59	[Not Reported]	13.11	1	Low Grade	13.11	1	Male	<70	yes	nicht Basal	not	low	low	high	low	low	high
68	MIBC	≥ 3 months	≥ 3 months	6.467	2.899	0	T2	T2	N0	67	[Not Reported]	11.99	1	Low Grade	11.99	1	Male	<70	no	nicht Basal	not	low	low	low	low	low	low
69	MIBC	≥ 3 months	≥ 3 months	7.923	8.023	3.506	T2	T2	N0	54	[Not Reported]	12.09	1	Low Grade	12.09	1	Male	<70	no	nicht Basal	not	low	high	high	low	high	low
70	MIBC	≥ 3 months	≥ 3 months	8.068	3.789	0.6875	T2	T2	N0	55	NA	11.33	1	High Grade	11.33	1	Female	<70	no	nicht Basal	not	low	low	low	low	low	low
71	MIBC	≥ 3 months	≥ 3 months	7.398	7.021	1.241	T2	T2	N0	59	YES	11.33	1	High Grade	11.33	1	Male	<70	no	nicht Basal	not	low	high	low	low	low	low
72	MIBC	≥ 3 months	≥ 3 months	8.408	7.643	4.118	T2	T2	N0	52	YES	11.86	1	High Grade	11.86	1	Male	<70	no	nicht Basal	not	low	high	high	low	low	low
73	MIBC	< 3 months	< 3 months	7.547	1.724	0.6562	T2	T2	N0	85	YES	-2.1	1	Low Grade	-2.1	1	Male	≥70	no	nicht Basal	not
74	MIBC	≥ 3 months	≥ 3 months	9.077	3.42	1.715	T3/4	T3	N0	85	YES	10.58	0	High Grade	18.56	0	Male	≥70	no	nicht Basal	not	low	low	low	high	low	low
75	MIBC	≥ 3 months	< 3 months	14.59	8.342	9.527	T3/4	T3	N0	60	NA			High Grade	12.91	0	Male	<70	no	Basal	AMP	high	high	high
76	MIBC	≥ 3 months	≥ 3 months	11.27	9.789	6.442	T3/4	T3	N+	84	YES	3.88	0	High Grade	4.89	0	Male	≥70	no	nicht Basal	not	high	high	high	high	high	high
77	MIBC	≥ 3 months	≥ 3 months	8.707	7.341	5.779	T2	T2	N+	83	YES	7.56	0	High Grade	15.11	0	Male	≥70	no	nicht Basal	not	low	high	high	low	low	high
78	MIBC	≥ 3 months	≥ 3 months	12.54	14.35	15.55	T3/4	T3	N0	75	NO	5.45	0	High Grade	18.46	1	Male	≥70	no	nicht Basal	not	high	high	high	high	high	high
79	MIBC	≥ 3 months	≥ 3 months	10.4	10.77	8.339	T2	T2	N+	58	YES	5.19	1	High Grade	5.19	1	Male	<70	no	nicht Basal	not	high	high	high	high	high	high
80	MIBC	≥ 3 months	≥ 3 months	4.655	5.422	1.516	T3/4	T4	N0	67	NO	12.22	0	High Grade	29.76	1	Male	<70	no	nicht Basal	not	low	low	low	low	low	low
81	MIBC	< 3 months	< 3 months	8.244	7.165	11.08	T3/4	T4	N0	70	YES			High Grade	1.84	0	Male	≥70	no	Basal	not
82	MIBC	≥ 3 months	< 3 months	11.86	6.355	2.41	T3/4	T3	N+	60	YES			High Grade	21.85	0	Male	<70	no	nicht Basal	not	high	low	low
83	MIBC	< 3 months	< 3 months	12.12	5.206	1.689	T2	T2	N0	79	YES			High Grade	2.14	0	Male	≥70	no	nicht Basal	AMP
84	MIBC	≥ 3 months	≥ 3 months	6.437	5.611	4.475	T2	T2	N+	53	YES	66.36	1	High Grade	66.36	1	Male	<70	no	nicht Basal	not	low	low	high	low	low	high
85	MIBC	≥ 3 months	≥ 3 months	6.437	5.611	4.475	T2	T2	N+	53	YES	66.36	1	High Grade	66.36	1	Male	<70	no	nicht Basal	not	low	low	high	low	low	high
86	MIBC	≥ 3 months	≥ 3 months	7.463	7.628	6.563	T3/4	T3	N+	67	YES	3.68	0	High Grade	18.4	1	Female	<70	no	nicht Basal	not	low	high	high	low	low	high
87	MIBC	≥ 3 months	≥ 3 months	9.242	7.24	9.465	T3/4	T3	N0	57	NA	18.99	1	High Grade	18.99	1	Male	<70	no	Basal	not	low	high	high	high	low	high
88	MIBC	≥ 3 months	≥ 3 months	11.75	4.516	2.956	T3/4	T4	N+	74	YES	11.96	0	High Grade	16.69	0	Female	≥70	no	nicht Basal	not	high	low	low	high	low	low
89	MIBC	≥ 3 months	≥ 3 months	5.225	6.421	10.51	T3/4	T3	N0	72	NA	130.78	1	High Grade	130.78	1	Male	≥70	no	nicht Basal	not	low	low	high	low	low	high
90	MIBC	≥ 3 months	≥ 3 months	9.048	3.555	0	T3/4	T3	N+	69	NO	112.35	1	High Grade	112.35	1	Male	<70	no	Basal	not	low	low	low	low	low	low
91	MIBC	≥ 3 months	≥ 3 months	9.855	3.698	2.209	T3/4	T3	N0	84	YES	6.93	0	High Grade	16.13	1	Male	≥70	no	nicht Basal	not	high	low	low	high	low	low
92	MIBC	≥ 3 months	≥ 3 months	10.17	11.74	12.01	T3/4	T3	N+	84	YES	17.35	0	High Grade	17.61	1	Female	≥70	no	nicht Basal	not	high	high	high	high	high	high
93	MIBC	≥ 3 months	≥ 3 months	9.409	4.193	2.704	T3/4	T3	N0	65	NA	15.6	1	High Grade	15.6	1	Male	<70	no	nicht Basal	not	high	low	low	high	low	low
94	MIBC	≥ 3 months	< 3 months	10.02	7.611	4.219	T3/4	T3	N+	80	YES			High Grade	46.65	0	Female	≥70	no	nicht Basal	not	high	high	high
95	MIBC	≥ 3 months	≥ 3 months	7.266	6.276	4.213	T2	T2	N0	73	YES	17.94	1	High Grade	17.94	1	Female	≥70	no	Basal	not	low	low	high	low	low	low
96	MIBC	≥ 3 months	≥ 3 months	11.01	8.992	5.481	T3/4	T3	N+	63	YES	5.35	0	High Grade	7.79	0	Female	<70	no	Basal	not	high	high	high	high	high	high
97	MIBC	≥ 3 months	≥ 3 months	10.22	6.282	3.846	T3/4	T3	N0	79	NA	142.67	1	High Grade	142.67	1	Male	≥70	no	Basal	not	high	low	high	high	low	low
98	MIBC	≥ 3 months	≥ 3 months	10.5	12.61	11.63	T2	T2	N+	81	YES	87.25	1	High Grade	87.25	1	Male	≥70	no	nicht Basal	not	high	high	high	high	high	high
99	MIBC	≥ 3 months	< 3 months	10.73	6.165	2.974	T3/4	T3	N+	87	YES			High Grade	4.8	0	Male	≥70	no	nicht Basal	not	high	low	low
100	MIBC	≥ 3 months	< 3 months	8.935	3.689	1.577	T3/4	T3	N+	79	NA			High Grade	13.57	0	Female	≥70	no	Basal	not	low	low	low
101	MIBC	≥ 3 months	≥ 3 months	12.31	11.78	9.993	T3/4	T3	N0	76	NA	6.6	0	High Grade	8.15	0	Male	≥70	no	Basal	not	high	high	high	high	high	high
102	MIBC	≥ 3 months	< 3 months	11.3	9.249	8.584	T3/4	T4	N0	72	NA			High Grade	8.21	0	Male	≥70	no	nicht Basal	not	high	high	high
103	MIBC	≥ 3 months	≥ 3 months	9.378	6.778	4.32	T3/4	T3	N0	74	NA	8.21	0	High Grade	17.71	0	Male	≥70	no	nicht Basal	not	high	high	high	high	low	low
104	MIBC	≥ 3 months	≥ 3 months	8.361	3.569	2.02	T2	T2	N0	68	NA	50.23	1	High Grade	50.23	1	Male	<70	no	nicht Basal	not	low	low	low	low	low	low
105	MIBC	≥ 3 months	≥ 3 months	11.34	3.274	2.705	T3/4	T3	N0	62	NA	21.29	1	High Grade	21.29	1	Male	<70	no	Basal	not	high	low	low	high	low	low
106	MIBC	≥ 3 months	≥ 3 months	10.57	6.562	2.388	T2	T2	N0	58	NA	19.05	0	High Grade	23.19	0	Male	<70	no	nicht Basal	not	high	high	low	high	low	low
107	MIBC	≥ 3 months	≥ 3 months	10.86	9.844	11.5	T3/4	T3	N0	57	NO	20.8	1	High Grade	20.8	1	Male	<70	no	Basal	not	high	high	high	high	high	high
108	MIBC	≥ 3 months	≥ 3 months	10.86	8.587	11.16	T3/4	T3	N0	67	YES	9.95	0	High Grade	10.55	0	Female	<70	no	Basal	not	high	high	high	high	high	high
109	MIBC	≥ 3 months	≥ 3 months	8.836	8.426	8.812	T3/4	T3	N0	67	NO	163.17	1	High Grade	163.17	1	Female	<70	no	nicht Basal	not	low	high	high	low	high	high
110	MIBC	≥ 3 months	≥ 3 months	7.938	7.633	6.354	T3/4	T3	N0	78	NO	66	1	High Grade	66	1	Female	≥70	no	nicht Basal	not	low	high	high	low	low	high
111	MIBC	≥ 3 months	≥ 3 months	10.72	5.98	5.578	T3/4	T3	N+	85	YES	17.51	0	High Grade	17.97	0	Male	≥70	no	nicht Basal	not	high	low	high	high	low	high
112	MIBC	≥ 3 months	≥ 3 months	9.598	5.355	2.602	T2	T2	N0	82	NO	64.13	1	High Grade	64.13	1	Female	≥70	yes	nicht Basal	not	high	low	low	high	low	low
113	MIBC	≥ 3 months	≥ 3 months	7.553	10.69	9.296	T2	T2	N0	70	NO	53.25	1	High Grade	53.25	1	Male	≥70	no	nicht Basal	not	low	high	high	low	high	high
114	MIBC	≥ 3 months	≥ 3 months	6.677	6.6	1.962	T2	T2	N0	61	NO	76.54	1	High Grade	76.54	1	Male	<70	no	nicht Basal	not	low	high	low	low	low	low
115	MIBC	≥ 3 months	≥ 3 months	7.813	13	7.306	T2	T2	N0	67	NO	67.31	1	High Grade	67.31	1	Male	<70	no	nicht Basal	not	low	high	high	low	high	high
116	MIBC	≥ 3 months	≥ 3 months	10.2	3.621	1.174	T3/4	T3	N+	70	YES	8.8	0	High Grade	15.67	1	Male	≥70	no	Basal	not	high	low	low	high	low	low
117	MIBC	≥ 3 months	≥ 3 months	8.567	7.005	6.287	T3/4	T4	N+	45	YES	50.66	1	High Grade	50.66	1	Male	<70	no	nicht Basal	not	low	high	high	low	low	high
118	MIBC	≥ 3 months	≥ 3 months	10.28	1.85	0.6051	T3/4	T3	N+	48	[Not Reported]	30.22	0	High Grade	38.21	0	Male	<70	no	Basal	not	high	low	low	high	low	low
119	MIBC	≥ 3 months	≥ 3 months	8.547	12.41	8.328	T2	T2	N0	64	[Not Reported]	51.97	1	High Grade	51.97	1	Female	<70	no	nicht Basal	not	low	high	high	low	high	high
120	MIBC	≥ 3 months	≥ 3 months	9.5	7.307	3.518	T3/4	T3	N+	61	YES	9.36	0	High Grade	13.57	0	Female	<70	no	Basal	not	high	high	high	high	low	low
121	MIBC	≥ 3 months	≥ 3 months	10.87	12.01	11.12	T3/4	T4	N+	68	YES	161.2	0	High Grade	165.6	1	Male	<70	no	Basal	not	high	high	high	high	high	high
122	MIBC	≥ 3 months	≥ 3 months	7.39	4.203	2.971	T3/4	T3	N0	60	YES	72.34	0	High Grade	165.9	1	Male	<70	no	nicht Basal	not	low	low	low	low	low	low
123	MIBC	≥ 3 months	≥ 3 months	8.587	5.479	2.689	T2	T2	N0	78	NO	12.45	0	High Grade	13.63	0	Male	≥70	no	nicht Basal	not	low	low	low	low	low	low
124	MIBC	≥ 3 months	≥ 3 months	6.925	5.084	5.003	T2	T2	N0	71	YES	13.63	1	High Grade	13.63	1	Male	≥70	no	Basal	not	low	low	high	low	low	high
125	MIBC	≥ 3 months	≥ 3 months	8.029	8.506	7.243	T3/4	T3	N0	75	NO	56.11	1	High Grade	56.11	1	Male	≥70	no	nicht Basal	not	low	high	high	low	high	high
126	MIBC	≥ 3 months	≥ 3 months	4.335	6.801	5.299	T3/4	T3	N0	82	YES	10.78	0	High Grade	11.17	0	Male	≥70	no	nicht Basal	not	low	high	high	low	low	high
127	MIBC	≥ 3 months	≥ 3 months	9.052	5.54	0.9696	T2	T2	N0	61	NO	15.34	0	High Grade	20.3	1	Male	<70	no	Basal	not	low	low	low	high	low	low
128	MIBC	≥ 3 months	≥ 3 months	8.955	2.984	4.856	T2	T2	N+	61	NA	43.56	1	High Grade	43.56	1	Female	<70	no	nicht Basal	not	low	low	high	low	low	high
129	MIBC	≥ 3 months	≥ 3 months	5.752	5.077	0.6552	T2	T2	N0	72	NO	32.59	0	High Grade	38.8	1	Male	≥70	no	Basal	not	low	low	low	low	low	low
130	MIBC	≥ 3 months	≥ 3 months	10.78	2.876	5.333	T2	T2	NX	70	NA	12.12	0	Low Grade	29.7	0	Male	≥70	no	nicht Basal	not	high	low	high	high	low	high
131	MIBC	≥ 3 months	≥ 3 months	7.511	4.856	6.583	T2	T2	NX	56	YES	20.37	0	High Grade	22.14	0	Male	<70	yes	nicht Basal	not	low	low	high	low	low	high
132	MIBC	< 3 months	< 3 months	8.56	6.754	7.986	T2	T2	N0	66	NO			High Grade	2.23	0	Male	<70	no	nicht Basal	not
133	MIBC	≥ 3 months	≥ 3 months	6.053	7.426	2.815	T2	T2	NX	72	NA	16.69	1	High Grade	16.69	1	Male	≥70	no	nicht Basal	not	low	high	low	low	low	low
134	MIBC	≥ 3 months	< 3 months	8.614	7.781	3.372	T2	T2	N0	66	NO			High Grade	25.56	0	Male	<70	no	nicht Basal	not	low	high	high
135	MIBC	< 3 months	< 3 months	9.108	2.496	0.5078	T2	T2	N0	78	NO	0.56	1	High Grade	0.56	1	Female	≥70	no	nicht Basal	not
136	MIBC	< 3 months	< 3 months	9.749	8.618	1.566	T2	T2	N0	67	NO	0.66	1	Low Grade	0.66	1	Male	<70	no	nicht Basal	not
137	MIBC	≥ 3 months	≥ 3 months	10.74	5.135	3.4	T2	T2	N0	81	NO	26.94	1	Low Grade	26.94	1	Male	≥70	no	nicht Basal	not	high	low	high	high	low	low
138	MIBC	≥ 3 months	≥ 3 months	6.683	6.665	0	T3/4	T3	N0	55	NO	26.22	1	Low Grade	26.22	1	Male	<70	no	nicht Basal	not	low	high	low	low	low	low
139	MIBC	≥ 3 months	≥ 3 months	9.009	6.944	5.029	T3/4	T4	N+	66	YES	4.24	1	High Grade	4.24	1	Male	<70	no	nicht Basal	not	low	high	high	low	low	high
140	MIBC	≥ 3 months	≥ 3 months	8.766	6.466	5.798	T2	T2	NX	75	NO	24.01	1	High Grade	24.01	1	Male	≥70	no	nicht Basal	not	low	low	high	low	low	high
141	MIBC	≥ 3 months	≥ 3 months	11.2	2.397	0.8902	T2	T2	NX	37	NO	24.64	1	Low Grade	24.64	1	Male	<70	no	nicht Basal	not	high	low	low	high	low	low
142	MIBC	< 3 months	< 3 months	7.088	6.522	4.413	T3/4	T3	N0	73	NO	0.92	1	Low Grade	0.92	1	Male	≥70	no	Basal	not
143	MIBC	< 3 months	< 3 months	9.928	6.304	11.05	T3/4	T4	N+	44	YES	1.22	1	High Grade	1.22	1	Male	<70	no	nicht Basal	not
144	MIBC	≥ 3 months	≥ 3 months	12.78	7.507	6.521	T3/4	T3	NX	63	NO	5.72	0	High Grade	13.67	1	Male	<70	no	Basal	AMP	high	high	high	high	low	high
145	MIBC	≥ 3 months	≥ 3 months	10.18	4.565	2.568	T3/4	T3	N0	66	NO	6.24	0	High Grade	14.06	1	Male	<70	no	nicht Basal	not	high	low	low	high	low	low
146	MIBC	≥ 3 months	≥ 3 months	5.638	2.703	1.125	T3/4	T3	N0	64	NO	12.94	1	High Grade	12.94	1	Male	<70	no	nicht Basal	not	low	low	low	low	low	low
147	MIBC	≥ 3 months	≥ 3 months	9.935	5.877	3.379	T2	T2	N0	52	NO	15.31	1	Low Grade	15.31	1	Male	<70	yes	nicht Basal	not	high	low	high	high	low	low
148	MIBC	< 3 months	< 3 months	6.566	2.994	2.263	T2	T2	N0	59	YES	0.43	1	High Grade	0.43	1	Male	<70	no	Basal	.
149	MIBC	≥ 3 months	< 3 months	9.073	9.18	10.85	T2	T2	NX	73	NO			High Grade	14.36	0	Male	≥70	no	nicht Basal	not	low	high	high
150	MIBC	≥ 3 months	< 3 months	9.884	6.838	3.771	T3/4	T4	N+	60	YES			High Grade	8.08	0	Female	<70	no	Basal	not	high	high	high
151	MIBC	≥ 3 months	< 3 months	11.21	10.47	10.42	T3/4	T3	N0	74	NO			High Grade	32	0	Female	≥70	no	Basal	not	high	high	high
152	MIBC	≥ 3 months	≥ 3 months	9.806	9.508	5.568	T3/4	T4	N0	55	NO	11.79	0	High Grade	16.75	0	Female	<70	no	Basal	not	high	high	high	high	high	high
153	MIBC	≥ 3 months	< 3 months	12.4	9.538	10.54	T2	T2	N+	86	NA			High Grade	8.94	0	Male	≥70	no	Basal	not	high	high	high
154	MIBC	≥ 3 months	< 3 months	13.38	12.48	10.02	T2	T2	N0	75	NA			High Grade	33.02	0	Male	≥70	no	Basal	AMP	high	high	high
155	MIBC	≥ 3 months	≥ 3 months	14.17	11.26	11.19	T3/4	T3	N0	66	NA	3.61	0	High Grade	4.01	0	Male	<70	no	Basal	AMP	high	high	high	high	high	high
156	MIBC	≥ 3 months	≥ 3 months	10.81	7.922	8.448	T2	T2	N0	56	NA	12.61	1	High Grade	12.61	1	Male	<70	no	Basal	not	high	high	high	high	high	high
157	MIBC	≥ 3 months	≥ 3 months	15.19	9.974	9.132	T2	T2	N0	69	NO	11.37	0	High Grade	22.5	0	Male	<70	no	Basal	AMP	high	high	high	high	high	high
158	MIBC	≥ 3 months	≥ 3 months	11.69	9.462	12.79	T2	T2	N0	43	NA	27.96	1	High Grade	27.96	1	Female	<70	no	Basal	not	high	high	high	high	high	high
159	MIBC	≥ 3 months	≥ 3 months	10.65	12.01	13.2	T2	T2	N0	60	NA	43.96	0	High Grade	60.61	1	Male	<70	no	nicht Basal	not	high	high	high	high	high	high
160	MIBC	≥ 3 months	≥ 3 months	8.288	5.879	3.321	T2	T2	N+	59	[Not Reported]	18	0	High Grade	24.28	0	Male	<70	no	nicht Basal	not	low	low	high	low	low	low
161	MIBC	≥ 3 months	≥ 3 months	8.162	7.063	8.035	T3/4	T4	N+	60	YES	8.54	0	High Grade	23.39	0	Male	<70	no	nicht Basal	not	low	high	high	low	low	high
162	MIBC	≥ 3 months	≥ 3 months	9.2	3.96	0.8924	T3/4	T3	N+	70	[Not Reported]	4.73	0	High Grade	17.97	0	Male	≥70	no	Basal	not	low	low	low	high	low	low
163	MIBC	≥ 3 months	≥ 3 months	10.42	11.19	4.196	T3/4	T3	N0	79	[Not Reported]	6.54	0	High Grade	29.14	1	Male	≥70	no	Basal	not	high	high	high	high	high	low
164	MIBC	≥ 3 months	≥ 3 months	11.31	8.678	5.837	T3/4	T3	N+	68	[Not Reported]	4.7	0	High Grade	5.52	0	Male	<70	no	Basal	not	high	high	high	high	high	high
165	MIBC	≥ 3 months	≥ 3 months	10.45	6.402	3.825	T3/4	T3	N0	60	YES	25.72	1	High Grade	25.72	1	Male	<70	no	nicht Basal	not	high	low	high	high	low	low
166	MIBC	≥ 3 months	≥ 3 months	10.71	6.728	7.96	T3/4	T3	N+	62	[Not Reported]	36.86	0	High Grade	46.75	0	Male	<70	no	nicht Basal	not	high	high	high	high	low	high
167	MIBC	≥ 3 months	≥ 3 months	13.17	4.803	5.524	T3/4	T4	N+	68	YES	12.22	0	High Grade	19.78	0	Male	<70	no	Basal	not	high	low	high	high	low	high
168	MIBC	≥ 3 months	≥ 3 months	10.36	7.688	6.401	T3/4	T4	N+	66	YES	10.18	0	High Grade	12.84	0	Male	<70	no	nicht Basal	not	high	high	high	high	low	high
169	MIBC	≥ 3 months	≥ 3 months	9.978	9.395	8.578	T3/4	T3	N0	76	[Not Reported]	22.96	1	High Grade	22.96	1	Male	≥70	no	nicht Basal	not	high	high	high	high	high	high
170	MIBC	≥ 3 months	≥ 3 months	8.476	4.507	3.59	T2	T2	N0	74	NA	27.33	1	High Grade	27.33	1	Male	≥70	no	nicht Basal	not	low	low	high	low	low	low
171	MIBC	≥ 3 months	≥ 3 months	6.926	9.747	7.593	T3/4	T3	N0	71	NA	14.95	1	High Grade	14.95	1	Female	≥70	no	nicht Basal	not	low	high	high	low	high	high
172	MIBC	≥ 3 months	≥ 3 months	6.417	4.665	3.976	T3/4	T4	N+	70	[Not Reported]	16.33	0	High Grade	20.89	1	Male	≥70	no	nicht Basal	not	low	low	high	low	low	low
173	MIBC	≥ 3 months	≥ 3 months	6.524	1.361	0	T2	T2	N0	84	[Not Reported]	3.61	1	High Grade	3.61	1	Male	≥70	no	Basal	not	low	low	low	low	low	low
174	MIBC	≥ 3 months	< 3 months	10.37	10.23	8.39	T3/4	T4	N0	65	NA			High Grade	15.57	0	Male	<70	no	nicht Basal	not	high	high	high
175	MIBC	≥ 3 months	≥ 3 months	10.19	10.33	8.497	T2	T2	N0	57	[Not Reported]	26.71	1	High Grade	26.71	1	Male	<70	no	Basal	not	high	high	high	high	high	high
176	MIBC	≥ 3 months	≥ 3 months	6.6	5.442	4.414	T3/4	T3	N0	68	[Not Reported]	53.84	1	High Grade	53.84	1	Male	<70	no	Basal	not	low	low	high	low	low	high
177	MIBC	≥ 3 months	< 3 months	7.879	7.767	5.358	T3/4	T3	N0	84	[Not Reported]			High Grade	10.78	0	Male	≥70	no	Basal	not	low	high	high
178	MIBC	≥ 3 months	≥ 3 months	10.27	8.271	6.101	T2	T2	N0	76	[Not Reported]	19.32	1	High Grade	19.32	1	Female	≥70	no	nicht Basal	not	high	high	high	high	high	high
179	MIBC	≥ 3 months	≥ 3 months	9.314	9.807	11.85	T3/4	T3	N0	47	[Not Reported]	4.4	0	High Grade	5.35	0	Female	<70	yes	Basal	not	high	high	high	high	high	high
180	MIBC	≥ 3 months	≥ 3 months	4.505	8.676	7.941	T3/4	T3	N+	82	YES	3.25	0	High Grade	5.68	0	Male	≥70	no	Basal	not	low	high	high	low	high	high
181	MIBC	≥ 3 months	≥ 3 months	9.033	6.425	4.391	T3/4	T3	N0	63	[Not Reported]	8.25	1	High Grade	8.25	1	Female	<70	no	nicht Basal	not	low	low	high	low	low	high
182	MIBC	≥ 3 months	≥ 3 months	10.09	6.757	7.826	T3/4	T3	N+	77	[Not Reported]	17.51	0	High Grade	27.43	0	Female	≥70	no	nicht Basal	not	high	high	high	high	low	high
183	MIBC	≥ 3 months	≥ 3 months	9.578	6.316	4.376	T3/4	T3	N+	61	[Not Reported]	13.99	0	High Grade	18.07	0	Male	<70	no	Basal	not	high	low	high	high	low	low
184	MIBC	≥ 3 months	≥ 3 months	8.906	11.53	5.458	T3/4	T3	N0	61	[Not Reported]	58.87	1	High Grade	58.87	1	Female	<70	no	Basal	not	low	high	high	low	high	high
185	MIBC	< 3 months	< 3 months	8.118	7.991	2.986	T3/4	T3	N0	69	NA	2.69	1	High Grade	2.69	1	Male	<70	no	nicht Basal	not
186	MIBC	≥ 3 months	< 3 months	10.46	6.28	6.833	T3/4	T3	N+	74	NA			High Grade	7.1	0	Male	≥70	no	nicht Basal	not	high	low	high
187	MIBC	≥ 3 months	≥ 3 months	13.46	10.87	10.12	T3/4	T3	N0	60	NA	10.05	0	High Grade	13.34	0	Female	<70	no	nicht Basal	AMP	high	high	high	high	high	high
188	MIBC	≥ 3 months	≥ 3 months	8.123	5.794	8.984	T3/4	T3	N+	58	NA	62.81	1	High Grade	62.81	1	Male	<70	no	nicht Basal	not	low	low	high	low	low	high
189	MIBC	≥ 3 months	≥ 3 months	9.036	6.134	5.091	T3/4	T4	N0	79	NO	6.14	1	High Grade	6.14	1	Female	≥70	no	Basal	not	low	low	high	low	low	high
190	MIBC	≥ 3 months	< 3 months	9.465	12.34	10.95	T3/4	T3	N0	77	NO			High Grade	12.68	0	Male	≥70	no	nicht Basal	not	high	high	high
191	MIBC	≥ 3 months	≥ 3 months	10.23	7.124	5.36	T3/4	T3	N+	54	YES	10.55	0	High Grade	12.35	1	Male	<70	no	nicht Basal	not	high	high	high	high	low	high
192	MIBC	< 3 months	< 3 months	9.808	11.15	9.982	T3/4	T3	N+	80	YES			High Grade	2.27	0	Female	≥70	no	nicht Basal	not
193	MIBC	≥ 3 months	< 3 months	9.005	3.801	0	T3/4	T3	N+	73	YES			High Grade	3.06	0	Male	≥70	no	Basal	not	low	low	low
194	MIBC	≥ 3 months	< 3 months	10.91	9.801	4.508	T3/4	T4	N+	73	YES			High Grade	9.66	0	Male	≥70	no	Basal	not	high	high	high
195	MIBC	≥ 3 months	≥ 3 months	8.908	11.06	11.18	T3/4	T3	N0	60	NO	10.84	1	High Grade	10.84	1	Male	<70	no	nicht Basal	not	low	high	high	low	high	high
196	MIBC	≥ 3 months	≥ 3 months	6.649	2.29	0.8986	T3/4	T3	NX	49	NA	3.48	0	High Grade	8.94	0	Male	<70	no	Basal	not	low	low	low	low	low	low
197	MIBC	≥ 3 months	< 3 months	12.86	10.28	11.56	T3/4	T4	N0	80	YES			High Grade	3.25	0	Female	≥70	no	Basal	not	high	high	high
198	MIBC	≥ 3 months	≥ 3 months	10.37	11.85	12.42	T3/4	T3	N+	76	NO	11.07	1	High Grade	11.07	1	Male	≥70	no	nicht Basal	not	high	high	high	high	high	high
199	MIBC	≥ 3 months	< 3 months	6.876	6.547	1.785	T3/4	T3	N0	69	NA			High Grade	59.26	0	Male	<70	no	Basal	not	low	high	low
200	MIBC	≥ 3 months	≥ 3 months	9.968	9.26	9.33	T3/4	T3	N0	85	NA	29.47	0	High Grade	32.98	0	Male	≥70	no	Basal	not	high	high	high	high	high	high
201	MIBC	≥ 3 months	≥ 3 months	6.008	5.805	6.215	T2	T2	N0	75	YES	65.97	1	High Grade	65.97	1	Female	≥70	yes	Basal	not	low	low	high	low	low	high
202	MIBC	≥ 3 months	< 3 months	7.906	5.174	3.759	T3/4	T3	N+	66	YES			High Grade	6.93	0	Male	<70	no	nicht Basal	not	low	low	high
203	MIBC	≥ 3 months	≥ 3 months	8.405	6.518	5.119	T3/4	T3	N+	60	YES	70.27	1	High Grade	70.27	1	Male	<70	no	nicht Basal	not	low	low	high	low	low	high
204	MIBC	≥ 3 months	≥ 3 months	10.45	9.101	8.71	T3/4	T3	N+	77	YES	29.34	1	High Grade	29.34	1	Male	≥70	no	nicht Basal	not	high	high	high	high	high	high
205	MIBC	≥ 3 months	< 3 months	11.28	5.208	4.247	T2	T2	N0	70	YES			High Grade	21.39	0	Male	≥70	no	nicht Basal	not	high	low	high
206	MIBC	≥ 3 months	≥ 3 months	11.49	8.126	8.17	T3/4	T3	N0	45	NO	17.94	0	High Grade	20.7	0	Male	<70	no	nicht Basal	not	high	high	high	high	high	high
207	MIBC	≥ 3 months	≥ 3 months	9.2	6.927	6.824	T2	T2	N0	79	NO	15.8	1	High Grade	15.8	1	Male	≥70	no	nicht Basal	not	low	high	high	high	low	high
208	MIBC	≥ 3 months	≥ 3 months	15.74	6.08	5.802	T3/4	T3	N0	54	NA	19.12	1	High Grade	19.12	1	Male	<70	no	Basal	AMP	high	low	high	high	low	high
209	MIBC	≥ 3 months	≥ 3 months	11.73	8.643	3.558	T2	T2	N0	59	YES	15.9	1	High Grade	15.9	1	Male	<70	no	nicht Basal	not	high	high	high	high	high	low
210	MIBC	≥ 3 months	≥ 3 months	9.873	8.737	7.938	T3/4	T3	N0	83	NO	14.06	1	High Grade	14.06	1	Female	≥70	no	Basal	not	high	high	high	high	high	high
211	MIBC	≥ 3 months	≥ 3 months	11.26	7.466	3.944	T3/4	T3	N0	80	YES	17.74	1	High Grade	17.74	1	Female	≥70	no	Basal	not	high	high	high	high	low	low
212	MIBC	≥ 3 months	≥ 3 months	9.771	8.149	8.085	T3/4	T3	N+	61	YES	24.9	1	High Grade	24.9	1	Male	<70	no	nicht Basal	not	high	high	high	high	high	high
213	MIBC	< 3 months	< 3 months	6.713	8.687	3.244	T3/4	T3	N0	71	NO	0.49	1	High Grade	0.49	1	Male	≥70	no	Basal	not
214	MIBC	≥ 3 months	< 3 months	9.123	9.686	11.14	T2	T2	N0	90	NO			High Grade	8.94	0	Female	≥70	no	nicht Basal	not	low	high	high
215	MIBC	≥ 3 months	≥ 3 months	11.01	5.372	2.515	T3/4	T3	N+	90	YES	13.9	1	High Grade	13.9	1	Female	≥70	no	nicht Basal	AMP	high	low	low	high	low	low
216	MIBC	≥ 3 months	≥ 3 months	6.646	3.827	4.121	T3/4	T3	N+	53	YES	7.03	0	High Grade	26.68	1	Female	<70	no	nicht Basal	not	low	low	high	low	low	low
217	MIBC	< 3 months	< 3 months	9.9	5.955	5.06	T3/4	T4	N+	84	YES	2.1	1	High Grade	2.1	1	Female	≥70	no	nicht Basal	not
218	MIBC	≥ 3 months	≥ 3 months	9.944	10.21	10.06	T3/4	T4	N+	48	YES	3.12	1	High Grade	3.12	1	Male	<70	no	Basal	not	high	high	high	high	high	high
219	MIBC	< 3 months	< 3 months	6.043	6.939	3.806	T3/4	T3	N0	64	YES	2.2	1	High Grade	2.2	1	Male	<70	no	nicht Basal	not
220	MIBC	< 3 months	< 3 months	6.179	8.456	3.64	T2	T2	N0	86	NO			High Grade		0	Female	≥70	no	nicht Basal	not
221	MIBC	≥ 3 months	< 3 months	11.83	6.613	3.773	T3/4	T3	N+	72	YES			High Grade	10.91	0	Male	≥70	no	Basal	not	high	high	high
222	MIBC	≥ 3 months	< 3 months	12.64	8.475	6.858	T3/4	T3	N0	67	NO			High Grade	11.3	0	Male	<70	no	nicht Basal	not	high	high	high
223	MIBC	≥ 3 months	< 3 months	8.469	2.816	2.724	T3/4	T4	N+	68	YES	2.99	0	High Grade	18.96	0	Male	<70	no	Basal	not	low	low	low
224	MIBC	≥ 3 months	< 3 months	10.14	11.09	7.259	T3/4	T4	N+	87	NO			High Grade	7.62	0	Male	≥70	no	nicht Basal	not	high	high	high
225	MIBC	≥ 3 months	≥ 3 months	7.428	6.339	1.78	T3/4	T4	N0	72	NO	9.95	0	High Grade	32.75	1	Male	≥70	no	Basal	not	low	low	low	low	low	low
226	MIBC	≥ 3 months	≥ 3 months	9.44	9.127	6.926	T2	T2	N0	66	NO	20.04	1	High Grade	20.04	1	Male	<70	no	Basal	not	high	high	high	high	high	high
227	MIBC	≥ 3 months	≥ 3 months	10.74	12.24	11	T2	T2	N0	62	NO	15.77	1	High Grade	15.77	1	Male	<70	no	nicht Basal	not	high	high	high	high	high	high
228	MIBC	≥ 3 months	< 3 months	7.47	7.299	2.64	T3/4	T3	N+	81	YES			High Grade	4.73	0	Male	≥70	no	nicht Basal	not	low	high	low
229	MIBC	≥ 3 months	< 3 months	5.947	6.265	1.96	T3/4	T4	N+	75	YES			High Grade	10.64	0	Male	≥70	no	nicht Basal	not	low	low	low
230	MIBC	≥ 3 months	≥ 3 months	8.787	6.673	2.615	T2	T2	N+	74	YES	28.29	0	High Grade	32.95	1	Male	≥70	no	Basal	not	low	high	low	low	low	low
231	MIBC	≥ 3 months	< 3 months	9.736	5.098	6.477	T3/4	T3	N0	68	YES			High Grade	7	0	Male	<70	no	nicht Basal	not	high	low	high
232	MIBC	≥ 3 months	≥ 3 months	10.04	11.24	13.2	T3/4	T3	N+	66	YES	4.4	0	High Grade	14.26	0	Male	<70	no	nicht Basal	not	high	high	high	high	high	high
233	MIBC	≥ 3 months	≥ 3 months	12.55	6.168	4.152	T2	T2	NX	74	NA	8.9	0	High Grade	21.32	1	Male	≥70	no	nicht Basal	AMP	high	low	high	high	low	low
234	MIBC	≥ 3 months	≥ 3 months	9.454	8.755	5.942	T3/4	T3	N0	59	NO	19.09	1	High Grade	19.09	1	Male	<70	no	nicht Basal	not	high	high	high	high	high	high
235	MIBC	≥ 3 months	≥ 3 months	7.816	6.469	6.336	T3/4	T4	N+	55	YES	19.81	1	High Grade	19.81	1	Male	<70	no	nicht Basal	not	low	low	high	low	low	high
236	MIBC	≥ 3 months	< 3 months	14.73	8.789	8.38	T3/4	T3	N+	79	YES			High Grade	20.27	0	Male	≥70	no	Basal	AMP	high	high	high
237	MIBC	< 3 months	< 3 months	10.87	7.236	4.558	T3/4	T3	N+	65	YES	2.76	0	High Grade		0	Male	<70	no	nicht Basal	not
238	MIBC	≥ 3 months	≥ 3 months	10.51	9.345	3.031	T3/4	T3	N0	47	NO	25.23	0	High Grade	36.47	1	Male	<70	no	nicht Basal	not	high	high	low	high	high	low
239	MIBC	≥ 3 months	≥ 3 months	7.236	8.814	6.122	T3/4	T4	N+	56	YES	27.33	1	High Grade	27.33	1	Female	<70	no	Basal	not	low	high	high	low	high	high
240	MIBC	≥ 3 months	≥ 3 months	7.771	7.226	4.089	T2	T2	N0	77	NO	19.05	1	High Grade	19.05	1	Male	≥70	no	nicht Basal	not	low	high	high	low	low	low
241	MIBC	≥ 3 months	≥ 3 months	7.584	8.036	5.007	T2	T2	N0	54	[Not Reported]	22.7	1	High Grade	22.7	1	Male	<70	no	nicht Basal	not	low	high	high	low	high	high
242	MIBC	< 3 months	< 3 months	8.74	6.481	1.171	T3/4	T4	N0	53	NO	1.51	1	High Grade	1.51	1	Male	<70	no	nicht Basal	not
243	MIBC	≥ 3 months	≥ 3 months	10.87	5.049	3.481	T2	T2	N+	69	YES	38.57	1	NA	38.57	1	Male	<70	no	nicht Basal	not	high	low	high	high	low	low
244	MIBC	≥ 3 months	≥ 3 months	10.23	7.481	7.776	T3/4	T3	N0	52	NO	29.8	0	High Grade	63.96	1	Female	<70	no	Basal	not	high	high	high	high	low	high
245	MIBC	≥ 3 months	< 3 months	10.82	8.285	11.78	T3/4	T3	N+	78	YES	2.76	0	High Grade	9	0	Male	≥70	no	Basal	not	high	high	high
246	MIBC	≥ 3 months	≥ 3 months	11.04	11.85	10.02	T3/4	T3	N0	57	NO	6.93	0	High Grade	12.16	0	Male	<70	no	nicht Basal	not	high	high	high	high	high	high
247	MIBC	≥ 3 months	≥ 3 months	9.073	6.02	2.651	T3/4	T3	N0	66	YES	25	1	High Grade	25	1	Male	<70	no	nicht Basal	not	low	low	low	high	low	low
248	MIBC	≥ 3 months	≥ 3 months	9.56	5.369	4.718	T3/4	T4	N0	87	YES	3.45	1	High Grade	3.45	1	Male	≥70	no	nicht Basal	not	high	low	high	high	low	high
249	MIBC	≥ 3 months	≥ 3 months	10.45	5.018	1.184	T2	T2	N0	77	NO	21.22	1	High Grade	21.22	1	Female	≥70	no	nicht Basal	not	high	low	low	high	low	low
250	MIBC	< 3 months	< 3 months	10.49	7.839	10.59	T3/4	T4	N0	76	YES	2.76	1	High Grade	2.76	1	Male	≥70	no	Basal	not
251	MIBC	≥ 3 months	≥ 3 months	10.29	9.093	8.275	T2	T2	N0	83	NO	5.58	0	High Grade	9.13	0	Male	≥70	no	nicht Basal	not	high	high	high	high	high	high
252	MIBC	≥ 3 months	≥ 3 months	8.842	5.554	2.785	T2	T2	N0	59	NO	27.66	1	High Grade	27.66	1	Male	<70	no	nicht Basal	not	low	low	low	low	low	low
253	MIBC	≥ 3 months	≥ 3 months	7.666	8.232	5.892	T3/4	T3	N0	69	YES	6.8	0	High Grade	9.07	1	Male	<70	no	Basal	not	low	high	high	low	high	high
254	MIBC	≥ 3 months	≥ 3 months	9.426	6.106	7.593	T3/4	T3	N0	67	YES	7.79	0	High Grade	11.7	0	Female	<70	no	Basal	not	high	low	high	high	low	high
255	MIBC	≥ 3 months	≥ 3 months	6.048	1.938	3.064	T2	T2	N0	75	YES	17.71	1	High Grade	17.71	1	Male	≥70	no	Basal	not	low	low	low	low	low	low
256	MIBC	< 3 months	< 3 months	10.8	10.61	7.332	T3/4	T3	N0	75	YES	1.81	1	High Grade	1.81	1	Female	≥70	no	nicht Basal	not
257	MIBC	≥ 3 months	≥ 3 months	9.262	6.225	6.094	T3/4	T3	N+	64	YES	15.41	1	High Grade	15.41	1	Male	<70	no	nicht Basal	not	low	low	high	high	low	high
258	MIBC	≥ 3 months	< 3 months	7.933	11.1	7.003	T3/4	T4	N+	77	YES	2.92	0	NA	16.26	1	Male	≥70	no	nicht Basal	not	low	high	high
259	MIBC	≥ 3 months	≥ 3 months	7.385	9.206	8.185	T3/4	T3	N0	73	NO	52.69	1	High Grade	52.69	1	Male	≥70	no	nicht Basal	not	low	high	high	low	high	high
260	MIBC	≥ 3 months	≥ 3 months	7.374	1.815	0	T3/4	T3	N+	84	YES	50.53	1	High Grade	50.53	1	Male	≥70	no	nicht Basal	not	low	low	low	low	low	low
261	MIBC	≥ 3 months	≥ 3 months	7.126	6.101	3.393	T3/4	T3	N+	76	YES	5.85	0	High Grade	35.94	1	Male	≥70	no	nicht Basal	not	low	low	high	low	low	low
262	MIBC	≥ 3 months	≥ 3 months	8.259	6.431	1.623	T3/4	T3	N0	89	NO	43.17	0	High Grade	46.94	1	Male	≥70	no	nicht Basal	not	low	low	low	low	low	low
263	MIBC	≥ 3 months	≥ 3 months	7.876	9.302	7.576	T2	T2	N0	80	[Not Reported]	44.35	1	High Grade	44.35	1	Female	≥70	no	nicht Basal	not	low	high	high	low	high	high
264	MIBC	< 3 months	< 3 months	7.234	7.281	5.12	T3/4	T4	NX	87	YES	1.15	1	High Grade	1.15	1	Female	≥70	no	Basal	not
265	MIBC	≥ 3 months	≥ 3 months	10.69	10.64	9.633	T3/4	T4	N+	78	YES	15.31	1	High Grade	15.31	1	Male	≥70	no	nicht Basal	not	high	high	high	high	high	high
266	MIBC	≥ 3 months	≥ 3 months	8.658	4.825	0.8611	T2	T2	N0	69	NO	21.06	1	High Grade	21.06	1	Female	<70	no	nicht Basal	not	low	low	low	low	low	low
267	MIBC	≥ 3 months	≥ 3 months	7.84	12.87	8.875	T3/4	T3	N0	75	NO	13.47	1	High Grade	13.47	1	Male	≥70	no	Basal	not	low	high	high	low	high	high
268	MIBC	≥ 3 months	≥ 3 months	10.51	10.21	12.44	T2	T2	N0	70	NO	12.22	1	High Grade	12.22	1	Male	≥70	no	Basal	not	high	high	high	high	high	high
269	MIBC	≥ 3 months	≥ 3 months	9.566	9.642	9.124	T3/4	T3	N0	78	[Not Reported]	16.66	1	High Grade	16.66	1	Female	≥70	no	nicht Basal	not	high	high	high	high	high	high
270	MIBC	≥ 3 months	≥ 3 months	10.53	3.496	7.41	T3/4	T3	N0	70	YES	14.22	1	High Grade	14.22	1	Male	≥70	no	nicht Basal	not	high	low	high	high	low	high
271	MIBC	< 3 months	< 3 months	6.945	6.821	7.711	T3/4	T4	N+	83	YES			High Grade	1.84	0	Male	≥70	no	nicht Basal	not
272	MIBC	≥ 3 months	≥ 3 months	8.758	5.122	8.331	T3/4	T3	N0	46	NO	16.52	1	High Grade	16.52	1	Male	<70	no	nicht Basal	not	low	low	high	low	low	high
273	MIBC	≥ 3 months	< 3 months	10.51	7.035	4.878	T3/4	T4	N+	82	YES			High Grade	33.11	0	Male	≥70	no	Basal	not	high	high	high
274	MIBC	≥ 3 months	≥ 3 months	7.945	8.511	4.08	T3/4	T4	N0	66	NO	38.96	1	High Grade	38.96	1	Male	<70	no	nicht Basal	not	low	high	high	low	high	low
275	MIBC	≥ 3 months	< 3 months	7.095	5.341	1.539	T2	T2	N+	81	NO			High Grade	22.67	0	Female	≥70	no	nicht Basal	not	low	low	low
276	MIBC	≥ 3 months	≥ 3 months	7.69	2.289	0.4737	T2	T2	N+	80	NO	81.21	0	High Grade	86.76	0	Male	≥70	no	nicht Basal	not	low	low	low	low	low	low
277	MIBC	≥ 3 months	≥ 3 months	6.24	3.08	1.444	T2	T2	N0	75	NO	75.95	1	High Grade	75.95	1	Female	≥70	yes	Basal	not	low	low	low	low	low	low
278	MIBC	≥ 3 months	≥ 3 months	7.698	9.842	8.333	T2	T2	N0	78	NO	78.19	1	High Grade	78.19	1	Female	≥70	no	Basal	not	low	high	high	low	high	high
279	MIBC	≥ 3 months	≥ 3 months	10.77	10.9	6.815	T3/4	T3	N+	63	NA	69.28	1	High Grade	69.28	1	Male	<70	yes	Basal	not	high	high	high	high	high	high
280	MIBC	≥ 3 months	< 3 months	8.978	10.6	7.864	T3/4	T4	N+	90	NO	1.05	0	High Grade	3.02	0	Male	≥70	no	nicht Basal	not	low	high	high
281	MIBC	≥ 3 months	≥ 3 months	8.125	2.842	1.511	T2	T2	N0	68	NA	112.75	1	High Grade	112.75	1	Female	<70	no	Basal	not	low	low	low	low	low	low
282	MIBC	≥ 3 months	≥ 3 months	10.42	12.03	7.359	T3/4	T3	N0	48	NO	35.22	1	High Grade	35.22	1	Male	<70	no	Basal	not	high	high	high	high	high	high
283	MIBC	≥ 3 months	≥ 3 months	9.747	8.162	5.866	T3/4	T3	N0	49	NO	29.53	1	High Grade	29.53	1	Male	<70	no	nicht Basal	not	high	high	high	high	high	high
284	MIBC	≥ 3 months	≥ 3 months	8.778	4.412	4.81	T3/4	T3	N0	80	NA	17.81	1	High Grade	17.81	1	Male	≥70	no	nicht Basal	not	low	low	high	low	low	high
285	MIBC	≥ 3 months	≥ 3 months	9.104	2.464	2.464	T2	T2	N+	86	NA	15.54	0	High Grade	6.21	1	Male	≥70	no	nicht Basal	not	low	low	low	high	low	low
286	MIBC	≥ 3 months	≥ 3 months	10.17	12.26	7.611	T3/4	T3	N+	77	NA	3.84	1	High Grade	3.84	1	Male	≥70	no	nicht Basal	not	high	high	high	high	high	high
287	MIBC	≥ 3 months	≥ 3 months	9.171	8.381	4.099	T2	T2	N0	50	NO	45.01	1	High Grade	45.01	1	Female	<70	no	nicht Basal	not	low	high	high	high	high	low
288	MIBC	≥ 3 months	< 3 months	7.919	8.627	8.28	T3/4	T3	N+	79	YES			High Grade	6.57	0	Male	≥70	no	Basal	not	low	high	high
289	MIBC	≥ 3 months	≥ 3 months	9.741	8.551	2.694	T3/4	T3	N0	77	NO	97.37	1	High Grade	97.37	1	Male	≥70	no	Basal	not	high	high	low	high	high	low
290	MIBC	≥ 3 months	≥ 3 months	11.19	7.326	6.3	T3/4	T3	N0	47	NO	125.39	1	High Grade	125.39	1	Male	<70	no	nicht Basal	not	high	high	high	high	low	high
291	MIBC	≥ 3 months	< 3 months	7.624	6.446	2.313	T3/4	T3	N0	80	NO			High Grade	97.04	0	Male	≥70	no	nicht Basal	not	low	low	low
292	MIBC	≥ 3 months	≥ 3 months	9.746	7.124	0	T3/4	T3	N0	69	YES	13.07	0	High Grade	15.34	0	Male	<70	no	nicht Basal	not	high	high	low	high	low	low
293	MIBC	< 3 months	< 3 months	9.399	5.359	4.47	T3/4	T3	N+	61	YES			High Grade	1.87	0	Female	<70	no	nicht Basal	not
294	MIBC	≥ 3 months	≥ 3 months	9.092	6.814	3.489	T2	T2	N+	57	YES	15.37	0	High Grade	17.87	0	Female	<70			not	low	high	high	high	low	low
295	MIBC	≥ 3 months	≥ 3 months	9.397	6.451	4.134	T2	T2	N0	65	YES	17.97	0	High Grade	64.75	0	Female	<70	no	Basal	not	high	low	high	high	low	low
296	MIBC	≥ 3 months	≥ 3 months	7.425	4.989	2.143	T2	T2	N0	73	YES	79.6	1	High Grade	79.6	1	Female	≥70	no	Basal	not	low	low	low	low	low	low
297	MIBC	≥ 3 months	< 3 months	9.341	11.15	8.099	T3/4	T3	N+	83	NO			High Grade	3.22	0	Male	≥70	no	nicht Basal	not	high	high	high
298	MIBC	≥ 3 months	≥ 3 months	11.64	4.33	3.977	T3/4	T3	N+	65	YES	12.55	0	High Grade	15.97	0	Male	<70	no	nicht Basal	AMP	high	low	high	high	low	low
299	MIBC	≥ 3 months	< 3 months	7.293	10.21	8.618	T3/4	T3	N+	69	YES			High Grade	66.36	0	Male	<70	no	Basal	not	low	high	high
300	MIBC	≥ 3 months	≥ 3 months	10.08	10.69	6.455	T3/4	T3	N0	76	NO	34.43	1	High Grade	34.43	1	Male	≥70	no	nicht Basal	not	high	high	high	high	high	high
301	MIBC	≥ 3 months	≥ 3 months	9.945	6.642	5.078	T3/4	T3	N0	59	YES	10.18	0	High Grade	14.91	0	Male	<70	no	nicht Basal	not	high	high	high	high	low	high
302	MIBC	≥ 3 months	< 3 months	7.602	4.771	2.25	T3/4	T3	N0	68	YES			High Grade	4.2	0	Male	<70	yes	nicht Basal	not	low	low	low
303	MIBC	≥ 3 months	≥ 3 months	7.801	5.957	4.221	T3/4	T3	N+	74	YES	3.38	0	High Grade	5.98	0	Female	≥70	no	nicht Basal	not	low	low	high	low	low	low
304	MIBC	≥ 3 months	≥ 3 months	7.164	2.744	1.944	T3/4	T4	N+	82	YES	7.79	0	High Grade	12.75	0	Male	≥70	no	nicht Basal	not	low	low	low	low	low	low
305	MIBC	≥ 3 months	< 3 months	8.394	7.321	3.509	T3/4	T3	N+	85	YES			High Grade	11.89	0	Male	≥70	no	Basal	not	low	high	high
306	MIBC	≥ 3 months	≥ 3 months	7.505	9.741	5.385	T3/4	T3	N+	63	YES	15.6	0	High Grade	23.62	0	Female	<70	no	Basal	not	low	high	high	low	high	high
307	MIBC	≥ 3 months	≥ 3 months	11.75	12.11	10.28	T3/4	T3	N+	60	YES	5.52	0	High Grade	21.02	1	Female	<70	no	nicht Basal	not	high	high	high	high	high	high
308	MIBC	≥ 3 months	≥ 3 months	9.193	6.884	6.44	T3/4	T3	N+	79	YES	28.06	0	High Grade	28.22	0	Male	≥70	no	nicht Basal	not	low	high	high	high	low	high
309	MIBC	≥ 3 months	≥ 3 months	8.862	6.828	3.889	T3/4	T3	N0	68	NO	26.25	1	High Grade	26.25	1	Male	<70	no	nicht Basal	not	low	high	high	low	low	low
310	MIBC	≥ 3 months	< 3 months	5.087	8.119	6.559	T3/4	T3	N0	54	YES			High Grade	18.89	0	Male	<70	no	Basal	not	low	high	high
311	MIBC	< 3 months	< 3 months	9.84	8.985	11.12	T3/4	T3	N+	69	YES	2.23	1	High Grade	2.23	1	Female	<70	no	Basal	not
312	MIBC	≥ 3 months	≥ 3 months	9.978	10.92	10.45	T2	T2	N+	48	NO	10.09	0	High Grade	16.26	0	Male	<70	no	Basal	not	high	high	high	high	high	high
313	MIBC	≥ 3 months	≥ 3 months	12.04	5.164	1.732	T3/4	T3	N+	78	NO	27.83	0	High Grade	66.59	1	Female	≥70	no	Basal	not	high	low	low	high	low	low
314	MIBC	< 3 months	< 3 months	9.317	11.89	8.433	T3/4	T3	N0	88	YES	2.1	1	High Grade	2.1	1	Female	≥70	no	Basal	not
315	MIBC	≥ 3 months	< 3 months	10.02	6.859	3.601	T3/4	T3	N0	64	YES			High Grade	13.73	0	Male	<70	no	Basal	not	high	high	high
316	MIBC	≥ 3 months	≥ 3 months	9.374	9.861	9.886	T2	T2	N0	64	NO	87.48	0	High Grade	92.9	0	Female	<70			not	high	high	high	high	high	high
317	MIBC	≥ 3 months	≥ 3 months	8.844	6.13	3.143	T3/4	T4	N0	49	NO	110.51	1	High Grade	110.51	1	Male	<70	yes	nicht Basal	not	low	low	low	low	low	low
318	MIBC	≥ 3 months	≥ 3 months	5.349	10.8	4.191	T3/4	T3	N+	80	YES	10.28	0	High Grade	11.3	0	Male	≥70	no	nicht Basal	not	low	high	high	low	high	low
319	MIBC	≥ 3 months	< 3 months	9.817	5.916	2.764	T3/4	T3	N0	70	YES			High Grade	54.86	0	Male	≥70	no	nicht Basal	not	high	low	low
320	MIBC	≥ 3 months	< 3 months	7.839	8.48	3.949	T2	T2	N0	75	NO			High Grade	7.62	0	Male	≥70	no	nicht Basal	not	low	high	high
321	MIBC	≥ 3 months	≥ 3 months	9.046	5.331	2.073	T2	T2	N0	59	NO	71.52	1	High Grade	71.52	1	Female	<70	no	nicht Basal	not	low	low	low	low	low	low
322	MIBC	≥ 3 months	≥ 3 months	9.774	6.241	3.369	T3/4	T3	N0	48	NO	91.66	1	High Grade	91.66	1	Male	<70	no	Basal	not	high	low	high	high	low	low
323	MIBC	< 3 months	< 3 months	11.72	9.774	8.256	T3/4	T3	N+	75	YES			High Grade	2.96	0	Female	≥70	no	Basal	not
324	MIBC	≥ 3 months	< 3 months	10.76	12.17	10.36	T2	T2	N0	79	NO			High Grade	8.31	0	Female	≥70	no	nicht Basal	not	high	high	high
325	MIBC	≥ 3 months	< 3 months	5.9	4.47	1.041	T3/4	T3	N0	87	YES			High Grade	6.77	0	Female	≥70	no	nicht Basal	not	low	low	low
326	MIBC	≥ 3 months	≥ 3 months	10.08	5.417	3.873	T3/4	T3	N0	78	NO	20.93	0	High Grade	98.92	1	Male	≥70	no	nicht Basal	not	high	low	high	high	low	low
327	MIBC	≥ 3 months	≥ 3 months	6.61	6.974	3.483	T3/4	T3	N+	81	YES	44.15	0	High Grade	44.28	0	Female	≥70	no	nicht Basal	not	low	high	high	low	low	low
328	MIBC	≥ 3 months	≥ 3 months	10.5	7.001	2.208	T3/4	T4	N+	68	YES	19.81	0	High Grade	56.44	0	Male	<70	no	nicht Basal	not	high	high	low	high	low	low
329	MIBC	≥ 3 months	≥ 3 months	7.691	4.657	2.366	T3/4	T4	N0	75	NO	21.35	0	High Grade	30.91	0	Female	≥70	no	Basal	not	low	low	low	low	low	low
330	MIBC	≥ 3 months	< 3 months	10.05	10.1	10.9	T2	T2	N0	73	NO			High Grade	61.4	0	Male	≥70	no	Basal	not	high	high	high
331	MIBC	≥ 3 months	≥ 3 months	9.508	4.753	5.205	T3/4	T3	N+	76	YES	86.24	1	High Grade	86.24	1	Male	≥70	no	Basal	not	high	low	high	high	low	high
332	MIBC	≥ 3 months	< 3 months	9.023	9.592	7.875	T3/4	T3	N0	77	NO			High Grade	27.04	0	Female	≥70	no	Basal	not	low	high	high
333	MIBC	≥ 3 months	≥ 3 months	11.44	8.937	9.648	T3/4	T3	N0	61	YES	75.33	1	High Grade	75.33	1	Female	<70	yes	nicht Basal	not	high	high	high	high	high	high
334	MIBC	≥ 3 months	≥ 3 months	9.725	5.544	1.822	T3/4	T3	N+	60	YES	10.55	0	High Grade	18.56	0	Male	<70	no	Basal	not	high	low	low	high	low	low
335	MIBC	≥ 3 months	≥ 3 months	8.725	11.72	8.391	T2	T2	N0	71	NO	9.63	1	High Grade	9.63	1	Male	≥70	no	nicht Basal	not	low	high	high	low	high	high
336	MIBC	≥ 3 months	≥ 3 months	6.242	4.408	1.027	T2	T2	N0	47	YES	11.96	1	High Grade	11.96	1	Female	<70	no	nicht Basal	not	low	low	low	low	low	low
337	MIBC	≥ 3 months	≥ 3 months	8.815	7.464	2.215	T3/4	T3	NX	82	[Not Reported]	18.36	0	High Grade	22.34	0	Male	≥70	no	nicht Basal	not	low	high	low	low	low	low
338	MIBC	≥ 3 months	≥ 3 months	8.831	3.016	2.93	T3/4	T3	N+	81	YES	24.9	0	High Grade	25.39	1	Male	≥70	no	nicht Basal	not	low	low	low	low	low	low
339	MIBC	≥ 3 months	≥ 3 months	8.824	6.504	4.436	T2	T2	N0	75	YES	21.09	1	High Grade	21.09	1	Male	≥70	no	nicht Basal	not	low	low	high	low	low	high
340	MIBC	≥ 3 months	≥ 3 months	9.984	3.15	4.098	T2	T2	NX	53	NA	30.12	0	High Grade	31.18	0	Female	<70	yes	nicht Basal	not	high	low	high	high	low	low
341	MIBC	≥ 3 months	≥ 3 months	8.45	4.757	0.5059	T2	T2	NX	83	YES	30.26	1	High Grade	30.26	1	Male	≥70	no	nicht Basal	not	low	low	low	low	low	low
342	MIBC	≥ 3 months	≥ 3 months	8.189	0.9424	0	T3/4	T3	N0	59	[Not Reported]	35.81	1	High Grade	35.81	1	Male	<70	no	nicht Basal	not	low	low	low	low	low	low
343	MIBC	≥ 3 months	≥ 3 months	8.568	5.595	2.172	T3/4	T3	N+	58	YES	27.99	0	High Grade	28.38	0	Male	<70	no	nicht Basal	not	low	low	low	low	low	low
344	MIBC	≥ 3 months	≥ 3 months	6.73	4.546	3.147	T3/4	T3	N0	77	NO	94.22	1	High Grade	94.22	1	Male	≥70	no	Basal	not	low	low	low	low	low	low
345	MIBC	≥ 3 months	< 3 months	9.68	10.16	9.786	T3/4	T3	N+	75	NO			High Grade	13.4	0	Female	≥70	no	nicht Basal	not	high	high	high
346	MIBC	≥ 3 months	≥ 3 months	9.026	4.874	1.766	T3/4	T3	NX	67	YES	16.95	0	High Grade	20.2	0	Female	<70	no	Basal	not	low	low	low	low	low	low
347	MIBC	≥ 3 months	≥ 3 months	8.524	4.53	1.734	T3/4	T3	N+	67	[Not Reported]	24.64	0	High Grade	34.03	0	Male	<70	no	nicht Basal	not	low	low	low	low	low	low
348	MIBC	≥ 3 months	≥ 3 months	7.003	6.544	4.131	T3/4	T4	N+	65	NO	16.79	0	High Grade	19.68	0	Male	<70	no	nicht Basal	not	low	high	high	low	low	low
349	MIBC	≥ 3 months	≥ 3 months	8.936	3.981	1.37	T3/4	T4	NX	70	YES	6.54	0	High Grade	8.61	0	Male	≥70	no	Basal	not	low	low	low	low	low	low
350	MIBC	≥ 3 months	≥ 3 months	8.454	9.552	6.365	T3/4	T3	N0	66	[Not Reported]	59.33	1	High Grade	59.33	1	Male	<70	no	Basal	not	low	high	high	low	high	high
351	MIBC	≥ 3 months	≥ 3 months	11.03	10.58	8.996	T3/4	T3	N0	56	YES	55.16	0	High Grade	60.12	1	Male	<70	no	nicht Basal	not	high	high	high	high	high	high
352	MIBC	≥ 3 months	≥ 3 months	8.685	7.965	1.766	T2	T2	NX	56	NO	54.8	0	High Grade	67.15	1	Male	<70	no	nicht Basal	not	low	high	low	low	high	low
353	MIBC	≥ 3 months	≥ 3 months	11.36	7.778	10.48	T2	T2	NX	69	[Not Reported]	56.31	1	High Grade	56.31	1	Female	<70	no	nicht Basal	AMP	high	high	high	high	high	high
354	MIBC	≥ 3 months	< 3 months	6.996	8.438	7.548	T3/4	T3	NX	70	[Not Reported]			High Grade	35.38	0	Male	≥70	no	Basal	not	low	high	high
355	MIBC	≥ 3 months	≥ 3 months	8.961	9.098	10.47	T2	T2	NX	60	[Not Reported]	57.85	1	High Grade	57.85	1	Male	<70	yes	Basal	not	low	high	high	low	high	high
356	MIBC	≥ 3 months	< 3 months	7.614	6.556	8.048	T3/4	T3	NX	71	NO			High Grade	19.38	0	Male	≥70	no	Basal	not	low	high	high
357	MIBC	≥ 3 months	≥ 3 months	10.01	10.3	8.894	T3/4	T4	N0	79	YES	8.15	0	High Grade	8.51	0	Female	≥70	no	Basal	not	high	high	high	high	high	high
358	MIBC	≥ 3 months	≥ 3 months	8.882	4.226	2.128	T3/4	T3	N+	61	NO	54.17	1	High Grade	54.17	1	Female	<70	no	Basal	not	low	low	low	low	low	low
359	MIBC	≥ 3 months	≥ 3 months	12.25	9.843	6.824	T3/4	T3	N+	60	YES	14.75	0	High Grade	29.47	1	Female	<70	no	Basal	AMP	high	high	high	high	high	high
360	MIBC	≥ 3 months	< 3 months	10.22	7.2	2.227	T2	T2	NX	62	NO			High Grade	5.52	0	Female	<70	no	nicht Basal	not	high	high	low
361	MIBC	≥ 3 months	≥ 3 months	8.601	9.826	8.186	T2	T2	N+	65	[Not Reported]	12.22	1	High Grade	12.22	1	Male	<70			not	low	high	high	low	high	high
