# Supplementary material for: Prognostic significance of EGFR, AREG and EREG amplification and gene expression in muscle invasive bladder cancer
Source: Front Oncol. 2024 May 28;14:1370303. doi: 10.3389/fonc.2024.1370303 (PMC11168109; doi:10.3389/fonc.2024.1370303)
Supplement: Supplementary file 3 [file Table_3.xlsx]

## Sheet: Sheet1
samples	exclusion	histology	T stage	samples 1	class	Molecular subtype	clinical stage	histology TUR-B	pstage	T stage_2	N Stage	N_Stage_2	Age 70	cystectomy histology	NAC	age (at diagnosis)	gender	os censor	os censor 1_0 (0=event)	dss censor	dss censor 1_0 (0=event)	survival (mo)	EGFR	AREG	EREG	OS_Partition_EGFR	OS_Partition_AREG	OS_Partition_EREG	CSS_Partition_EGFR	CSS_Partition_AREG	CSS_Partition_EREG
MDA_FFPE1	included	urothelial	pT3	GSM1173901	2	not_basal	T3bN0M0	urothelial	pT3bN2M0	T3/4	N2	N+	≥70	urothelial	no	81.7	M	uncensored	0	censored	1	23.5	13.6711	5.27714	8.38065	EGFR>=13,46041489	AREG>=5,277138233	EREG<9,04127121	EGFR>=13,46041489	AREG<5,278103828	EREG<9,04127121
MDA_FFPE2	excluded	urothelial	M1	GSM1173902	3	not_basal	T1N0M0	urothelial	pT3bN1M1	.	N1	N+	<70	urothelial	no	41	M	uncensored	0	uncensored	0	24.2	12.7685	5.40441	8.5876
MDA_FFPE3	included	urothelial	pT3	GSM1173903	3	not_basal	T3aN0M0	urothelial	pT3bN2M0	T3/4	N2	N+	<70	urothelial	no	62.6	M	censored	1	censored	1	180	12.5532	4.9441	7.82838	EGFR<13,46041489	AREG<5,277138233	EREG<9,04127121	EGFR<13,46041489	AREG<5,278103828	EREG<9,04127121
MDA_FFPE4	included	urothelial	pT3	GSM1173904	2	not_basal	T2N0M0	urothelial	pT3bN1M0	T3/4	N1	N+	<70	urothelial	na	66.7	M	uncensored	0	censored	1	105.9	9.64213	5.12954	6.67251	EGFR<13,46041489	AREG<5,277138233	EREG<9,04127121	EGFR<13,46041489	AREG<5,278103828	EREG<9,04127121
MDA_FFPE5	excluded	non urothelial	pT3	GSM1173905	1	basal	T2N0M0	urothelial	pT3bN2M0	T3/4	N2	N+	<70	sarcomatoid diff	no	46.2	M	uncensored	0	uncensored	0	15.5	14.683	5.68452	9.59515
MDA_FFPE6	included	urothelial	pT3	GSM1173906	3	not_basal	T1N0M0	urothelial	pT3aN1M0	T3/4	N1	N+	≥70	urothelial	na	72.3	M	censored	1	censored	1	125.1	12.1406	5.21428	7.30367	EGFR<13,46041489	AREG<5,277138233	EREG<9,04127121	EGFR<13,46041489	AREG<5,278103828	EREG<9,04127121
MDA_FFPE7	included	urothelial	pT3	GSM1173907	2	not_basal	T2N0M0	urothelial	pT3aN2M0	T3/4	N2	N+	<70	urothelial	no	55.7	M	censored	1	censored	1	72.9	12.9398	5.17356	7.8606	EGFR<13,46041489	AREG<5,277138233	EREG<9,04127121	EGFR<13,46041489	AREG<5,278103828	EREG<9,04127121
MDA_FFPE8	included	urothelial	pT3	GSM1173908	1	basal	T3bN0M0	squamous diff	pT3bN2M0	T3/4	N2	N+	<70	urothelial	no	44.3	M	censored	1	censored	1	46.3	13.1245	5.22343	8.94299	EGFR<13,46041489	AREG<5,277138233	EREG<9,04127121	EGFR<13,46041489	AREG<5,278103828	EREG<9,04127121
MDA_FFPE9	included	urothelial	pT3	GSM1173909	3	not_basal	T2N0M0	squamous diff	pT3aN2M0	T3/4	N2	N+	<70	urothelial	no	54.2	F	censored	1	censored	1	56.3	13.0558	5.10104	8.64855	EGFR<13,46041489	AREG<5,277138233	EREG<9,04127121	EGFR<13,46041489	AREG<5,278103828	EREG<9,04127121
MDA_FFPE10	included	urothelial	pT3	GSM1173910	3	not_basal	T2N0M0	urothelial	pT3bN0M0	T3/4	N0	N0	≥70	urothelial	na	71.4	M	censored	1	censored	1	62.8	13.0809	5.30013	6.97404	EGFR<13,46041489	AREG>=5,277138233	EREG<9,04127121	EGFR<13,46041489	AREG>=5,278103828	EREG<9,04127121
MDA_FFPE11	included	urothelial	pT4	GSM1173911	1	basal	T3bN0M0	urothelial	pT4aN2M0	T3/4	N2	N+	≥70	urothelial	no	73.3	M	uncensored	0	uncensored	0	5.7	13.5625	5.35349	9.04127	EGFR>=13,46041489	AREG>=5,277138233	EREG>=9,04127121	EGFR>=13,46041489	AREG>=5,278103828	EREG>=9,04127121
MDA_FFPE12	included	urothelial	pT3	GSM1173912	3	not_basal	T3N0M0	urothelial	pT3aN0M0	T3/4	N0	N0	≥70	urothelial	no	81.2	M	uncensored	0	censored	1	12.9	12.5826	5.31515	7.93178	EGFR<13,46041489	AREG>=5,277138233	EREG<9,04127121	EGFR<13,46041489	AREG>=5,278103828	EREG<9,04127121
MDA_FFPE13	included	urothelial	pT2	GSM1173913	3	not_basal	T1N0M0	urothelial	pT2bN0M0	T2	N0	N0	≥70	urothelial	no	85.5	M	censored	1	censored	1	31.9	13.0675	5.08602	9.83321	EGFR<13,46041489	AREG<5,277138233	EREG>=9,04127121	EGFR<13,46041489	AREG<5,278103828	EREG>=9,04127121
MDA_FFPE14	included	urothelial	pT3	GSM1173914	3	not_basal	T2N0M0	urothelial	pT3bN0M0	T3/4	N0	N0	<70	urothelial	no	54.7	M	uncensored	0	censored	1	68.8	12.2214	5.77487	7.91735	EGFR<13,46041489	AREG>=5,277138233	EREG<9,04127121	EGFR<13,46041489	AREG>=5,278103828	EREG<9,04127121
MDA_FFPE15	excluded	non urothelial	pT3	GSM1173915	3	not_basal	T2N0M0	squamous diff	pT3bN0M0	T3/4	N0	N0	<70	urothelial ?sarc diff	no	63.3	M	uncensored	0	uncensored	0	79.2	13.7152	4.82789	8.75913
MDA_FFPE16	included	urothelial	pT4	GSM1173916	1	basal	T2N0M1	squamous diff	pT4aN0M0	T3/4	N0	N0	<70	urothelial	no	67.7	F	uncensored	0	uncensored	0	4.9	13.8599	5.39273	10.6441	EGFR>=13,46041489	AREG>=5,277138233	EREG>=9,04127121	EGFR>=13,46041489	AREG>=5,278103828	EREG>=9,04127121
MDA_FFPE17	excluded	non urothelial	pT4	GSM1173917	1	basal	T2N0M0	sarcomatoid diff	pT4aN2M0	T3/4	N2	N+	<70	sarcomatoid diff	no	69.3	M	uncensored	0	uncensored	0	25.3	13.2113	5.63049	9.21644
MDA_FFPE18	excluded	non urothelial	pT2	GSM1173918	2	not_basal	T1bN0M0	squamous diff	pT2bN2M0	T2	N2	N+	<70	squamous diff	na	62.4	M	censored	1	censored	1	69.3	12.4197	5.17088	8.77859
MDA_FFPE19	excluded	non urothelial	pT3	GSM1173919	1	basal	T2N0M0	squamous diff	pT3bN2M0	T3/4	N2	N+	<70	squamous diff	no	65.4	F	uncensored	0	uncensored	0	17.2	12.2739	5.21893	7.94404
MDA_FFPE20	included	urothelial	pT3	GSM1173920	3	not_basal	T2N0M0	urothelial	pT3bN2M0	T3/4	N2	N+	<70	urothelial	na	67.6	M	censored	1	censored	1	51.5	12.5812	5.27011	7.1277	EGFR<13,46041489	AREG<5,277138233	EREG<9,04127121	EGFR<13,46041489	AREG<5,278103828	EREG<9,04127121
MDA_FFPE21	included	urothelial	pT2	GSM1173921	2	not_basal	T2N0M0	urothelial	pT2bN0M0	T2	N0	N0	<70	urothelial	no	55.4	M	censored	1	censored	1	82.2	11.6611	5.32687	6.57484	EGFR<13,46041489	AREG>=5,277138233	EREG<9,04127121	EGFR<13,46041489	AREG>=5,278103828	EREG<9,04127121
MDA_FFPE22	included	urothelial	pT4	GSM1173922	3	not_basal	T2N0M0	urothelial	pT4aN0M0	T3/4	N0	N0	<70	urothelial	na	68.9	M	censored	1	censored	1	71.4	13.551	5.35599	8.21746	EGFR>=13,46041489	AREG>=5,277138233	EREG<9,04127121	EGFR>=13,46041489	AREG>=5,278103828	EREG<9,04127121
MDA_FFPE23	included	urothelial	pT3	GSM1173923	2	not_basal	T2N0M0	urothelial	pT3bN1M0	T3/4	N1	N+	≥70	urothelial	no	75.6	M	uncensored	0	censored	1	16.9	13.5064	5.1111	7.01725	EGFR>=13,46041489	AREG<5,277138233	EREG<9,04127121	EGFR>=13,46041489	AREG<5,278103828	EREG<9,04127121
MDA_FFPE24	excluded	non urothelial	pT3	GSM1173924	1	basal	T2N0M0	urothelial	pT3bN2M0	T3/4	N2	N+	<70	lymphoepithelioma, focal glandular	na	52.3	M	censored	1	censored	1	52.2	12.1116	5.16901	7.23139
MDA_FFPE25	included	urothelial	pT3	GSM1173925	3	not_basal	T2N0M0	urothelial	pT3bN2M0	T3/4	N2	N+	<70	urothelial	no	57.5	M	censored	1	censored	1	66.5	13.1269	4.89929	7.14499	EGFR<13,46041489	AREG<5,277138233	EREG<9,04127121	EGFR<13,46041489	AREG<5,278103828	EREG<9,04127121
MDA_FFPE26	excluded	non urothelial	pT3	GSM1173926	2	not_basal	T2N2M0	focal glandular	pT3aN2M0	T3/4	N2	N+	<70	urothelial focal glandular	no	57.4	M	censored	1	censored	1	39	12.3776	6.48537	9.01701
MDA_FFPE27	excluded	non urothelial	pT3	GSM1173927	2	not_basal	T2N0M0	micropapillary	pT3bN2M0	T3/4	N2	N+	≥70	micropapillary	no	75	M	uncensored	0	uncensored	0	31.9	12.3428	5.46013	7.64764
MDA_FFPE28	included	urothelial	pT3	GSM1173928	2	not_basal	T2N0M0	urothelial	pT3aN0M0	T3/4	N0	N0	≥70	urothelial	na	83	M	uncensored	0	censored	1	28.7	13.1975	5.00874	7.13907	EGFR<13,46041489	AREG<5,277138233	EREG<9,04127121	EGFR<13,46041489	AREG<5,278103828	EREG<9,04127121
MDA_FFPE29	excluded	non urothelial	pT3	GSM1173929	1	basal	T3bN0M0	squamous diff	pT3bN2M0	T3/4	N2	N+	<70	squamous diff	no	64.3	M	uncensored	0	uncensored	0	25	12.2888	6.0438	9.7394
MDA_FFPE30	excluded	non urothelial	pT2	GSM1173930	3	not_basal	T1N0M0	urothelial	pT2bN2M0	T2	N2	N+	<70	urothelial, focal glandular	no	58.2	M	uncensored	0	uncensored	0	31.8	11.4264	5.42681	9.41532
MDA_FFPE31	included	urothelial	pT3	GSM1173931	3	not_basal	T2N0M0	urothelial focal glandular	pT3bN2M0	T3/4	N2	N+	<70	urothelial	na	41	M	uncensored	0	uncensored	0	5.5	13.4604	5.60819	7.91689	EGFR>=13,46041489	AREG>=5,277138233	EREG<9,04127121	EGFR>=13,46041489	AREG>=5,278103828	EREG<9,04127121
MDA_FFPE32	included	urothelial	pT2	GSM1173932	2	not_basal	T2N0M0	urothelial	pT2bN0M0	T2	N0	N0	<70	urothelial	na	67.6	M	censored	1	censored	1	57.3	13.8239	5.5183	11.3122	EGFR>=13,46041489	AREG>=5,277138233	EREG>=9,04127121	EGFR>=13,46041489	AREG>=5,278103828	EREG>=9,04127121
MDA_FFPE33	included	urothelial	pT2	GSM1173933	2	not_basal	T1N0M0	urothelial	pT2bN0M0	T2	N0	N0	<70	urothelial	na	69.1	F	censored	1	censored	1	58.5	11.9838	5.22066	9.66067	EGFR<13,46041489	AREG<5,277138233	EREG>=9,04127121	EGFR<13,46041489	AREG<5,278103828	EREG>=9,04127121
MDA_FFPE34	included	urothelial	pT3	GSM1173934	2	not_basal	T2N0M0	urothelial	pT3aN0M0	T3/4	N0	N0	<70	urothelial	na	68.8	F	uncensored	0	uncensored	0	34	14.5675	5.2781	9.79822	EGFR>=13,46041489	AREG>=5,277138233	EREG>=9,04127121	EGFR>=13,46041489	AREG>=5,278103828	EREG>=9,04127121
MDA_FFPE35	included	urothelial	pT2	GSM1173935	2	not_basal	T2N0M0	urothelial	pT2bN0M0	T2	N0	N0	≥70	urothelial	na	72.2	M	censored	1	censored	1	46.2	12.7051	5.40216	8.0155	EGFR<13,46041489	AREG>=5,277138233	EREG<9,04127121	EGFR<13,46041489	AREG>=5,278103828	EREG<9,04127121
MDA_FFPE36	excluded	non urothelial	pT3	GSM1173936	2	not_basal	T2N0M0	micropapillary	pT3bN2M0	T3/4	N2	N+	≥70	micropapillary/focal glandular	no	79	M	uncensored	0	uncensored	0	47	12.8122	5.27402	11.1361
MDA_FFPE37	excluded	non urothelial	pT3	GSM1173937	3	not_basal	T2N0M0	micropapillary	pT3bN2M0	T3/4	N2	N+	≥70	urothelial signet ring features	no	85.6	M	uncensored	0	uncensored	0	37.5	11.4892	5.1244	10.0859
MDA_FFPE38	included	urothelial	pT3	GSM1173938	2	not_basal	T2N0M0	urothelial	pT3bN1M0	T3/4	N1	N+	≥70	urothelial	na	71.1	M	uncensored	0	censored	1	3.9	12.9556	5.37002	7.06011	EGFR<13,46041489	AREG>=5,277138233	EREG<9,04127121	EGFR<13,46041489	AREG>=5,278103828	EREG<9,04127121
MDA_FFPE39	included	urothelial	pT2	GSM1173939	2	not_basal	T2N0M0	urothelial	pT2bN2M0	T2	N2	N+	<70	urothelial	na	58.7	M	censored	1	censored	1	38.1	12.5879	5.42418	7.3281	EGFR<13,46041489	AREG>=5,277138233	EREG<9,04127121	EGFR<13,46041489	AREG>=5,278103828	EREG<9,04127121
MDA_FFPE40	included	urothelial	pT3	GSM1173940	2	not_basal	T2N0M0	urothelial	pT3aN2M0	T3/4	N2	N+	<70	urothelial	na	69.4	M	censored	1	censored	1	135.3	11.3498	5.65017	7.3471	EGFR<13,46041489	AREG>=5,277138233	EREG<9,04127121	EGFR<13,46041489	AREG>=5,278103828	EREG<9,04127121
MDA_FFPE41	included	urothelial	pT3	GSM1173941	3	not_basal	T2N0M0	urothelial	pT3aN2M0	T3/4	N2	N+	≥70	urothelial	na	70.4	M	censored	1	censored	1	44.2	13.4523	5.55136	6.97449	EGFR<13,46041489	AREG>=5,277138233	EREG<9,04127121	EGFR<13,46041489	AREG>=5,278103828	EREG<9,04127121
MDA_FFPE42	included	urothelial	pT4	GSM1173942	2	not_basal	TisN0M0	urothelial	pT4aN2M0	T3/4	N2	N+	<70	urothelial	na	66.4	M	censored	1	censored	1	53.2	12.0169	6.73387	8.30082	EGFR<13,46041489	AREG>=5,277138233	EREG<9,04127121	EGFR<13,46041489	AREG>=5,278103828	EREG<9,04127121
MDA_FFPE43	excluded	non urothelial	pT3	GSM1173943	1	basal	T2N0M0	squamous diff	pT3bN1M0	T3/4	N1	N+	<70	squamous diff	no	68.8	M	uncensored	0	censored	1	7.4	13.4715	5.3921	10.8653
MDA_FFPE44	excluded	non urothelial	pT3	GSM1173944	3	not_basal	T2N0M0	squamous diff	pT3bN2M0	T3/4	N2	N+	<70	micropapillary/focal squamous	na	69.2	M	uncensored	0	uncensored	0	4.8	13.3591	5.36499	7.14306
MDA_FFPE45	included	urothelial	pT4	GSM1173945	3	not_basal	T3bN0M0	urothelial	pT4aN2M0	T3/4	N2	N+	≥70	urothelial	no	89.6	F	uncensored	0	uncensored	0	9.6	12.7419	5.41242	10.624	EGFR<13,46041489	AREG>=5,277138233	EREG>=9,04127121	EGFR<13,46041489	AREG>=5,278103828	EREG>=9,04127121
MDA_FFPE46	included	urothelial	pT2	GSM1173946	2	not_basal	T2N0M0	urothelial	pT2bN1M0	T2	N1	N+	<70	urothelial	na	48.2	M	censored	1	censored	1	61.7	13.0281	5.08052	8.30134	EGFR<13,46041489	AREG<5,277138233	EREG<9,04127121	EGFR<13,46041489	AREG<5,278103828	EREG<9,04127121
MDA_FFPE47	included	urothelial	pT4	GSM1173947	2	not_basal	T2N0M0	urothelial	pT4aN0M0	T3/4	N0	N0	<70	urothelial	no	60.8	M	censored	1	censored	1	34.1	12.1204	5.3241	7.77484	EGFR<13,46041489	AREG>=5,277138233	EREG<9,04127121	EGFR<13,46041489	AREG>=5,278103828	EREG<9,04127121
MDA_FFPE48	excluded	urothelial	.	GSM1173948	2	not_basal	T1bN0M0	urothelial	pT1aN0M0	.	N0	N0	<70	urothelial	no	59.9	M	censored	1	censored	1	26.6	12.5477	5.61288	9.66295
MDA_FFPE49	excluded	non urothelial	pT3	GSM1173949	1	basal	T2N0M0	urothelial	pT3aN0M0	T3/4	N0	N0	≥70	squamous diff	no	72.7	F	censored	1	censored	1	43.5	13.3194	5.33337	8.63737
MDA_FFPE50	included	urothelial	pT3	GSM1173950	1	basal	T2N0M0	urothelial	pT3bN0M0	T3/4	N0	N0	≥70	urothelial	no	73	M	censored	1	censored	1	26.9	14.097	5.172	11.3835	EGFR>=13,46041489	AREG<5,277138233	EREG>=9,04127121	EGFR>=13,46041489	AREG<5,278103828	EREG>=9,04127121
MDA_FFPE51	included	urothelial	pT2	GSM1173951	2	not_basal	T2N0M1	urothelial	pT2bN1M0	T2	N1	N+	<70	urothelial	no	67.3	M	censored	1	censored	1	26	12.6235	5.20129	8.32196	EGFR<13,46041489	AREG<5,277138233	EREG<9,04127121	EGFR<13,46041489	AREG<5,278103828	EREG<9,04127121
MDA_FFPE52	included	urothelial	pT3	GSM1173952	2	not_basal	T2N0M0	squamous diff	pT3bN0M0	T3/4	N0	N0	≥70	urothelial	no	73	F	censored	1	censored	1	41.4	12.6747	5.33251	8.88816	EGFR<13,46041489	AREG>=5,277138233	EREG<9,04127121	EGFR<13,46041489	AREG>=5,278103828	EREG<9,04127121
MDA_FFPE53	included	urothelial	pT4	GSM1173953	2	not_basal	T1N0M0	urothelial	pT4aN0M0	T3/4	N0	N0	<70	urothelial	no	62.4	M	censored	1	censored	1	22.8	11.4882	5.40075	9.44919	EGFR<13,46041489	AREG>=5,277138233	EREG>=9,04127121	EGFR<13,46041489	AREG>=5,278103828	EREG>=9,04127121
MDA_FFPE54	included	urothelial	pT2	GSM1173954	2	not_basal	TaN0M0	urothelial	pT2aN0M0	T2	N0	N0	<70	urothelial	no	62.6	M	censored	1	censored	1	46.5	13.3361	5.6742	6.76763	EGFR<13,46041489	AREG>=5,277138233	EREG<9,04127121	EGFR<13,46041489	AREG>=5,278103828	EREG<9,04127121
MDA_FFPE55	excluded	non urothelial	.	GSM1173955	3	not_basal	T1N0M0	urothelial	pT1aN0M0	.	N0	N0	<70	focal micropapillary	no	59.2	M	censored	1	censored	1	43.7	12.828	5.63189	9.09866
MDA_FFPE56	excluded	non urothelial	pT3	GSM1173956	1	basal	T2N0M0	urothelial	pT3aN0M0	T3/4	N0	N0	<70	squamous diff	no	56.4	M	uncensored	0	uncensored	0	20.8	12.8524	5.65647	9.71883
MDA_FFPE57	included	urothelial	pT2	GSM1173957	1	basal	T2N0M0	squamous diff	pT2bN1M0	T2	N1	N+	<70	urothelial	no	69.7	M	uncensored	0	censored	1	32	13.552	5.93788	9.22772	EGFR>=13,46041489	AREG>=5,277138233	EREG>=9,04127121	EGFR>=13,46041489	AREG>=5,278103828	EREG>=9,04127121
MDA_FFPE68	excluded	urothelial	pT2	GSM1173968		.	T2N0M0	urothelial	pT2N1M0	T2	N1	N+	<70	urothelial	yes-MVAC/A	65	M	uncensored	0	uncensored	0	15.3	11.2842	5.36248	8.40376
MDA_FFPE69	excluded	urothelial	M1	GSM1173969		.	T2N0M0	urothelial	pT3aN0M1	.	N0	N0	<70	urothelial	yes-MVAC/A	63.6	M	uncensored	0	uncensored	0	35.4	12.5291	4.63497	7.39674
MDA_FFPE70	excluded	non urothelial	pT3	GSM1173970		.	T3bN0M0	urothelial- focal micropapillary	pT3bN1M0	T3/4	N1	N+	<70	urothelial with micropap and squam diff	yes-MVAC/A	69.1	F	uncensored	0	uncensored	0	32.1	12.9966	5.23348	7.79915
MDA_FFPE71	excluded	non urothelial	.	GSM1173971		.	T3bN0M0	urothelial	pT0N0M0	.	N0	N0	<70	no tumor identified	yes-MVAC/A	62.6	F	censored	1	censored	1	27.4	14.2109	5.69348	9.60539
MDA_FFPE72	excluded	non urothelial	.	GSM1173972		.	T2N0M0	urothelial	pT0N0M0	.	N0	N0	<70	no tumor identified	yes-MVAC/A	58.7	M	censored	1	censored	1	54	12.5435	5.60678	6.75769
MDA_FFPE73	excluded	urothelial	pT3	GSM1173973		.	T2N0M0	urothelial	pT3aN0M0	T3/4	N0	N0	≥70	urothelial	yes-MVAC/A	71.8	M	uncensored	0	uncensored	0	9.5	10.539	5.38062	6.60355
MDA_FFPE74	excluded	urothelial	pT3	GSM1173974		.	T3bN0M0	urothelial with focal micropapillary	pT3bN1M0	T3/4	N1	N+	≥70	urothelial	yes-MVAC/A	73.4	M	uncensored	0	uncensored	0	47.5	11.1376	5.67915	7.25475
MDA_FFPE75	excluded	non urothelial	.	GSM1173975		.	T3bN0M0	urothelial	pT0N0M0	.	N0	N0	<70	no tumor identified	yes-MVAC/A	61.6	F	censored	1	censored	1	43.5	11.0879	5.34968	6.22975
MDA_FFPE76	excluded	non urothelial	pT3	GSM1173976		.	T2N0M0	urothelial	pT3aN0M0	T3/4	N0	N0	<70	urothelial focal glandular	yes-MVAC/A	68.1	M	uncensored	0	uncensored	0	40.2	13.616	5.13212	7.66809
MDA_FFPE77	excluded	non urothelial	.	GSM1173977		.	T3bN0M0	urothelial	pT0N0M0	.	N0	N0	≥70	no tumor identified	yes-MVAC/A	75.8	M	censored	1	censored	1	39.5	12.2625	4.87093	6.4365
MDA_FFPE78	excluded	non urothelial	.	GSM1173978		.	T2N0M0	urothelial	pT0N0M0	.	N0	N0	<70	no tumor identified	yes-MVAC/A	65.3	M	censored	1	censored	1	38.7	13.7168	5.01431	6.37011
MDA_FFPE79	excluded	urothelial	pT4	GSM1173979		.	T4N0M0	urothelial	pT4N2M0	T3/4	N2	N+	<70	urothelial	yes-MVAC/A	69.1	F	uncensored	0	uncensored	0	12.4	12.8349	5.45609	6.31733
MDA_FFPE80	excluded	non urothelial	.	GSM1173980		.	T2N0M0	urothelial	pT1N0M0	.	N0	N0	<70	urothelial and cis	yes-MVAC/A	59.8	M	censored	1	censored	1	30.1	13.0746	5.31361	8.13341
MDA_FFPE81	excluded	urothelial	pT4	GSM1173981		.	T3bN0M0	urothelial	pT4aN1M0	T3/4	N1	N+	<70	urothelial	yes-MVAC/A	60.9	F	uncensored	0	uncensored	0	25.4	12.8674	5.33069	6.56753
MDA_FFPE82	excluded	non urothelial	.	GSM1173982		.	T3N0M0	urothelial	pT0N0M0	.	N0	N0	<70	no tumor identified	yes-MVAC/A	68.9	F	censored	1	censored	1	24	12.4859	5.42741	6.57737
MDA_FFPE83	excluded	urothelial	pT3	GSM1173983		.	T3N0M0	urothelial	pT3bN0M0	T3/4	N0	N0	<70	urothelial	yes-MVAC/A	54.6	M	censored	1	censored	1	27.7	13.7666	5.02801	8.54522
